# Supplementary material for: High school science fair: School location trends in student participation and experience
Source: PLoS One. 2023 Sep 11;18(9):e0291049. doi: 10.1371/journal.pone.0291049 (PMC10495023; doi:10.1371/journal.pone.0291049)
Supplement: S1 Dataset — (XLSX) [file pone.0291049.s001.xlsx]

## Sheet: GrinnellTexas2021_DATA_LABELS_2
Year	1. What grade are you in?	2. Location of high school?	3. Gender?	4. Ethnicity most identified with?	Specify Other:	5. During high school have you carried out science fair more than once?	6. In which science fair competitions did you compete this year? Check all that apply	7. Was your science fair project Team or Individual?	8. Was the science fair project required by your school?	9. Do you think science fair projects should be optional or required? (This need not be for competition.)	9A. Reason why?	8. Do you think science fair projects for competition should be optional or required?	9. Reason why?	11. Who actually helped you?Check all that apply (choice=1. Parents)	11. Who actually helped you?Check all that apply (choice=2. Siblings)	11. Who actually helped you?Check all that apply (choice=3. Other family members (uncles, cousins, etc.))	11. Who actually helped you?Check all that apply (choice=4. Teachers)	11. Who actually helped you?Check all that apply (choice=5. Other students)	11. Who actually helped you?Check all that apply (choice=6. Scientists)	11. Who actually helped you?Check all that apply (choice=7. A paid mentor)	11. Who actually helped you?Check all that apply (choice=8. Articles on the Internet)	11. Who actually helped you?Check all that apply (choice=9. Articles in books or magazines)	11. Who actually helped you?Check all that apply (choice=Other)	Specify:	12. What kind of help did you actually receive? Check all that apply (choice=1. Being given the main idea)	12. What kind of help did you actually receive? Check all that apply (choice=2. Development of the idea)	12. What kind of help did you actually receive? Check all that apply (choice=3. Gathering background research information, or finding a research site or participants)	12. What kind of help did you actually receive? Check all that apply (choice=4. Performing the experiments)	12. What kind of help did you actually receive? Check all that apply (choice=5. Writing the report)	12. What kind of help did you actually receive? Check all that apply (choice=6. Fine tuning the report after it is written)	12. What kind of help did you actually receive? Check all that apply (choice=7. Designing the poster board and presentation)	12. What kind of help did you actually receive? Check all that apply (choice=8. Producing charts or graphs)	12. What kind of help did you actually receive? Check all that apply (choice=9. Coaching for the interview with judges)	12. What kind of help did you actually receive? Check all that apply (choice=10. Copying the project from someone else)	12. What kind of help did you actually receive? Check all that apply (choice=Other)	Specify:	13. Did you get the kind of help you wanted from teachers?	14. Was there some kind of help that you would have liked but did not receive?Specify:	15. Did you get the amount of help you wanted from teachers?	17. What obstacles did you face? Check all that apply (choice=1. Coming up with the main idea)	17. What obstacles did you face? Check all that apply (choice=2. Getting motivated to do the project)	17. What obstacles did you face? Check all that apply (choice=3. Becoming disappointed with the project)	17. What obstacles did you face? Check all that apply (choice=4. Limited resources)	17. What obstacles did you face? Check all that apply (choice=5. Limited knowledge)	17. What obstacles did you face? Check all that apply (choice=6. Limited skills)	17. What obstacles did you face? Check all that apply (choice=7. Limited cooperation)	17. What obstacles did you face? Check all that apply (choice=8. Getting organized)	17. What obstacles did you face? Check all that apply (choice=9. Time pressure)	17. What obstacles did you face? Check all that apply (choice=10. Not enough money)
2019-20	9th	Rural	Female	Hispanic or Latino		No	District	Team	Yes	Required	I'm not sure if I have a good time	Required	I'm gonna is your birthday	Unchecked	Checked	Unchecked	Unchecked	Unchecked	Unchecked	Unchecked	Unchecked	Unchecked	Unchecked		Unchecked	Checked	Unchecked	Unchecked	Unchecked	Unchecked	Unchecked	Unchecked	Unchecked	Unchecked	Unchecked		No	Best birthday	Yes	Checked	Unchecked	Unchecked	Unchecked	Unchecked	Unchecked	Unchecked	Unchecked	Unchecked	Unchecked
2019-20	10th	Rural	Female	White		No		Individual	No, but I did a science fair project to satisfy a school project requirement.	Optional	It requires too much to be mandatory	Optional	Too much required to be mandatory	Unchecked	Unchecked	Unchecked	Checked	Unchecked	Unchecked	Unchecked	Checked	Unchecked	Unchecked		Checked	Unchecked	Unchecked	Unchecked	Unchecked	Unchecked	Unchecked	Unchecked	Unchecked	Unchecked	Unchecked		Yes		Yes	Checked	Checked	Unchecked	Unchecked	Unchecked	Unchecked	Unchecked	Unchecked	Unchecked	Unchecked
2019-20	9th	Rural	Female	Native Hawaiian or Other Pacific Islander		No	School	Individual	Yes	Optional	Not everyone has an intrest in Science fair nor the money to Carry out some experiments.	Optional		Checked	Checked	Unchecked	Unchecked	Checked	Unchecked	Unchecked	Checked	Unchecked	Unchecked		Unchecked	Checked	Unchecked	Checked	Unchecked	Checked	Checked	Unchecked	Unchecked	Unchecked	Unchecked		No	Help developing a Science fair idea and couching for the interview with the judges	No	Checked	Checked	Unchecked	Checked	Unchecked	Unchecked	Unchecked	Unchecked	Unchecked	Unchecked
2019-20	10th	Rural	Female	American Indian or Alaska Native		No	School	Individual	Yes	Optional		Optional		Checked	Unchecked	Checked	Checked	Unchecked	Unchecked	Unchecked	Unchecked	Unchecked	Unchecked		Unchecked	Checked	Unchecked	Checked	Unchecked	Unchecked	Unchecked	Unchecked	Unchecked	Unchecked	Unchecked		Yes		Yes	Checked	Checked	Unchecked	Checked	Unchecked	Checked	Unchecked	Unchecked	Checked	Unchecked
2019-20	12th	Rural	Female	Hispanic or Latino		Yes	District	Individual	Yes	Optional		Optional		Unchecked	Unchecked	Unchecked	Checked	Unchecked	Unchecked	Unchecked	Unchecked	Unchecked	Unchecked		Unchecked	Checked	Unchecked	Unchecked	Unchecked	Unchecked	Unchecked	Unchecked	Unchecked	Unchecked	Unchecked		Yes		Yes	Checked	Unchecked	Unchecked	Unchecked	Unchecked	Unchecked	Unchecked	Unchecked	Unchecked	Unchecked
2019-20	10th	Rural	Male	Hispanic or Latino		No	School	Team	No	Optional	Most people are not comfortable with audiences.	Required	To show facts and how you came up with the information you have.	Unchecked	Unchecked	Unchecked	Checked	Unchecked	Unchecked	Unchecked	Checked	Unchecked	Unchecked		Checked	Unchecked	Checked	Unchecked	Unchecked	Unchecked	Unchecked	Checked	Unchecked	Unchecked	Unchecked		Yes	No	Yes	Unchecked	Checked	Unchecked	Checked	Unchecked	Unchecked	Unchecked	Checked	Unchecked	Unchecked
2019-20	10th	Rural	Female	White		No	School	Team	Yes	Optional	I believe it should be optional because not everyone is able to thing of a creative, original idea and some people aren't going into major in science.	Optional	I believe it should be optional because people should have to option if they want to compete or not and make the best decision for themselves.	Unchecked	Unchecked	Unchecked	Checked	Checked	Unchecked	Unchecked	Checked	Unchecked	Unchecked		Unchecked	Unchecked	Unchecked	Unchecked	Unchecked	Unchecked	Checked	Unchecked	Unchecked	Unchecked	Unchecked		Yes	Making sure the abstract was correctly written.	Yes	Checked	Unchecked	Unchecked	Checked	Checked	Unchecked	Unchecked	Checked	Checked	Unchecked
2019-20	10th	Rural	Male	Hispanic or Latino		Yes	District	Individual	Yes	Required	I feel like having the projects be required makes students learn about new things that might interest them	Optional	Some people don't like to present and I feel like if going to competition was require people would be uncomfortable and stressed	Checked	Unchecked	Unchecked	Unchecked	Unchecked	Unchecked	Unchecked	Checked	Unchecked	Unchecked		Unchecked	Unchecked	Unchecked	Unchecked	Unchecked	Checked	Unchecked	Unchecked	Unchecked	Unchecked	Unchecked		Yes	some type of mock presentation because when presenting in front of the class it's not that nerve racking but I wasn't completely prepared to present in front of judges	Yes	Checked	Unchecked	Unchecked	Unchecked	Unchecked	Unchecked	Unchecked	Checked	Unchecked	Unchecked
2019-20	10th	Rural	Female	Other	mixed	No	School	Individual	Yes	Optional	they are lame	Optional	not everyone wants to compete	Checked	Unchecked	Unchecked	Checked	Unchecked	Unchecked	Unchecked	Unchecked	Unchecked	Unchecked		Unchecked	Unchecked	Unchecked	Checked	Unchecked	Checked	Checked	Unchecked	Unchecked	Unchecked	Unchecked		Yes	answer questions	Yes	Checked	Checked	Checked	Unchecked	Unchecked	Unchecked	Unchecked	Unchecked	Checked	Unchecked
2019-20	11th	Rural	Female	Hispanic or Latino		Yes	District	Team	No	Optional	If a student does not enjoy doing a project they will put effort into the project.	Optional	If someone does not feel comfortable competing they should not have to.	Checked	Unchecked	Unchecked	Checked	Checked	Unchecked	Unchecked	Checked	Unchecked	Unchecked		Unchecked	Checked	Checked	Unchecked	Unchecked	Unchecked	Unchecked	Unchecked	Unchecked	Unchecked	Unchecked		Yes		Yes	Unchecked	Unchecked	Checked	Unchecked	Unchecked	Unchecked	Unchecked	Unchecked	Unchecked	Unchecked
2019-20	11th	Rural	Female	White		No	Region	Individual	Yes	Optional	Putting in the amount of work do actually do the project.	Optional	Previous reason.	Unchecked	Unchecked	Unchecked	Unchecked	Unchecked	Unchecked	Unchecked	Checked	Unchecked	Unchecked		Unchecked	Unchecked	Unchecked	Unchecked	Unchecked	Unchecked	Unchecked	Unchecked	Checked	Unchecked	Unchecked		Yes		Yes	Unchecked	Unchecked	Unchecked	Unchecked	Unchecked	Unchecked	Unchecked	Unchecked	Unchecked	Unchecked
2019-20	11th	Rural	Male	Other	Middle Eastern	No	Region	Individual	Yes	Optional	Just cause 1	Optional	Just cause 2	Checked	Unchecked	Unchecked	Checked	Unchecked	Unchecked	Unchecked	Checked	Unchecked	Unchecked		Unchecked	Unchecked	Unchecked	Unchecked	Unchecked	Unchecked	Checked	Unchecked	Checked	Unchecked	Unchecked		Yes	I got all the help I needed	Yes	Unchecked	Unchecked	Unchecked	Unchecked	Unchecked	Unchecked	Unchecked	Checked	Checked	Unchecked
2019-20	11th	Rural	Male	Other	Middle Eastern	No	Region	Individual	Yes	Optional	Just cause 1	Optional	Just cause 2	Checked	Unchecked	Unchecked	Checked	Unchecked	Unchecked	Unchecked	Unchecked	Unchecked	Unchecked		Unchecked	Unchecked	Checked	Checked	Unchecked	Unchecked	Unchecked	Unchecked	Checked	Unchecked	Unchecked		Yes	I got all the help I needed	Yes	Unchecked	Unchecked	Unchecked	Unchecked	Unchecked	Unchecked	Unchecked	Unchecked	Unchecked	Unchecked
2019-20	11th	Suburban	Female	White		No	School	Team	Yes	Optional		Optional		Unchecked	Unchecked	Unchecked	Checked	Checked	Unchecked	Unchecked	Checked	Checked	Unchecked		Checked	Unchecked	Checked	Unchecked	Checked	Checked	Unchecked	Checked	Unchecked	Unchecked	Unchecked		Yes		Yes	Unchecked	Unchecked	Unchecked	Unchecked	Unchecked	Unchecked	Unchecked	Unchecked	Checked	Unchecked
2019-20	9th	Suburban	Female	Hispanic or Latino		No		Team	No	Optional	Well some people might think it is a waste of time.	Optional	Not everyone wants there projects to be seen by many other people.	Checked	Unchecked	Unchecked	Checked	Checked	Unchecked	Unchecked	Checked	Unchecked	Unchecked		Unchecked	Checked	Checked	Checked	Unchecked	Unchecked	Unchecked	Unchecked	Unchecked	Unchecked	Unchecked		Yes		Yes	Checked	Unchecked	Checked	Unchecked	Unchecked	Unchecked	Checked	Checked	Checked	Unchecked
2019-20	9th	Suburban	Male	White		No		Individual	Yes	Optional	It leads to students stressing over something they could easily avoid and leads to them putting minimal effort into their project.	Optional	Same reason as before.	Checked	Unchecked	Unchecked	Unchecked	Unchecked	Unchecked	Unchecked	Checked	Unchecked	Unchecked		Unchecked	Checked	Unchecked	Unchecked	Unchecked	Checked	Unchecked	Checked	Unchecked	Unchecked	Unchecked		Yes	No	Yes	Unchecked	Checked	Unchecked	Unchecked	Unchecked	Unchecked	Unchecked	Checked	Checked	Unchecked
2019-20	10th	Suburban	Male	White		Yes	School	Individual	No, but I did a science fair project to satisfy a school project requirement.	Optional	Too stressful	Optional	Their project, their choice	Checked	Unchecked	Checked	Unchecked	Unchecked	Unchecked	Unchecked	Checked	Unchecked	Unchecked		Checked	Unchecked	Checked	Unchecked	Unchecked	Checked	Checked	Unchecked	Unchecked	Unchecked	Unchecked		Yes	No	Yes	Checked	Checked	Checked	Unchecked	Unchecked	Checked	Unchecked	Checked	Checked	Unchecked
2019-20	9th	Suburban	Female	Asian		No		Team	No, but I did a science fair project to satisfy a school project requirement.	Optional	Topics that students want to truly study are too costly or out of their resources so they must succumb to cheap, unoriginal ideas. The process is stressful and overall uninteresting for the majority of students because of this. Adding to that, it doesn't directly correlate to the learning agenda, so students often wonder why it is so needed to do this project.	Optional	The student should have the right to do what they want with their project although they should be encouraged to enter.	Unchecked	Unchecked	Unchecked	Unchecked	Unchecked	Unchecked	Unchecked	Checked	Checked	Unchecked		Unchecked	Unchecked	Unchecked	Unchecked	Unchecked	Unchecked	Unchecked	Checked	Unchecked	Unchecked	Unchecked		No	I would have liked to have order. It would have been helpful if the teacher enforced a road map for our science project as well as give us more clear ideas.	No	Checked	Checked	Unchecked	Checked	Unchecked	Unchecked	Unchecked	Unchecked	Checked	Unchecked
2019-20	10th	Suburban	Female	White		Yes	School	Individual	Yes	Optional	I think they should be optional because some of us do not have an interest in doing anything of which our project was about.	Optional	I think it should be optional because it's for competition.	Unchecked	Unchecked	Unchecked	Unchecked	Unchecked	Unchecked	Unchecked	Unchecked	Unchecked	Checked	Nobody	Unchecked	Unchecked	Unchecked	Unchecked	Unchecked	Unchecked	Unchecked	Checked	Unchecked	Unchecked	Unchecked		Yes	No.	Yes	Checked	Checked	Checked	Unchecked	Unchecked	Checked	Unchecked	Checked	Checked	Unchecked
2019-20	10th	Suburban	Female	Other	bangladeshi	No	School	Individual	Yes	Required	Because to broaden a student's knowledge	Required	Because to broaden a student's knowledge	Unchecked	Unchecked	Unchecked	Unchecked	Unchecked	Unchecked	Unchecked	Unchecked	Unchecked	Checked	no one	Unchecked	Unchecked	Unchecked	Unchecked	Unchecked	Unchecked	Unchecked	Unchecked	Unchecked	Unchecked	Checked	none	No	How to fill out the poster	No	Checked	Unchecked	Unchecked	Unchecked	Unchecked	Unchecked	Unchecked	Unchecked	Unchecked	Unchecked
2019-20	9th	Suburban	Female	White		No	School	Team	No, but I did a science fair project to satisfy a school project requirement.	Optional	not every student ends up entering or competing	Required	if a student is to enter a science fair then it is only fair to compete to determine the most beneficial project	Checked	Unchecked	Unchecked	Checked	Checked	Unchecked	Unchecked	Unchecked	Unchecked	Unchecked		Unchecked	Checked	Unchecked	Unchecked	Unchecked	Unchecked	Unchecked	Unchecked	Unchecked	Unchecked	Unchecked		Yes	none	Yes	Unchecked	Checked	Unchecked	Unchecked	Unchecked	Unchecked	Unchecked	Unchecked	Checked	Unchecked
2019-20	10th	Suburban	Female	Hispanic or Latino		No	School	Individual	No	Optional	Some people are not science people	Optional	Some people are not science people	Checked	Unchecked	Unchecked	Checked	Unchecked	Unchecked	Unchecked	Checked	Unchecked	Unchecked		Unchecked	Unchecked	Unchecked	Checked	Unchecked	Unchecked	Checked	Unchecked	Unchecked	Unchecked	Unchecked		Yes		Yes	Unchecked	Checked	Unchecked	Unchecked	Unchecked	Unchecked	Unchecked	Unchecked	Unchecked	Unchecked
2019-20	9th	Suburban	Female	Other	White/Hispanic	No	School	Individual	No, but I did a science fair project to satisfy a school project requirement.	Optional		Optional		Checked	Unchecked	Unchecked	Unchecked	Unchecked	Unchecked	Unchecked	Unchecked	Unchecked	Unchecked		Unchecked	Unchecked	Checked	Unchecked	Unchecked	Checked	Unchecked	Unchecked	Unchecked	Unchecked	Checked	Gathering supplies	No		No	Checked	Checked	Unchecked	Unchecked	Unchecked	Unchecked	Unchecked	Unchecked	Unchecked	Unchecked
2019-20	9th	Suburban	Female	Asian		No	School	Individual	Yes	Required	Doing science fair projects can expand the student's creativity and level of thinking.	Optional	The student should have the option on whether or not they want to compete. Students should not be forced to compete.	Unchecked	Unchecked	Unchecked	Checked	Unchecked	Unchecked	Unchecked	Unchecked	Unchecked	Unchecked		Unchecked	Checked	Unchecked	Unchecked	Unchecked	Unchecked	Unchecked	Unchecked	Unchecked	Unchecked	Unchecked		Yes	NA	Yes	Checked	Checked	Checked	Checked	Checked	Unchecked	Unchecked	Unchecked	Checked	Unchecked
2019-20	9th	Suburban	Female	Black or African American		No		Individual	Yes	Optional	some people dont want to conduct an experiment.	Optional	same as above.	Checked	Unchecked	Unchecked	Checked	Unchecked	Unchecked	Unchecked	Unchecked	Unchecked	Unchecked		Unchecked	Unchecked	Unchecked	Unchecked	Unchecked	Checked	Unchecked	Unchecked	Unchecked	Unchecked	Unchecked		Yes	no.	Yes	Unchecked	Checked	Unchecked	Unchecked	Unchecked	Unchecked	Unchecked	Unchecked	Checked	Unchecked
2019-20	9th	Suburban	Male	White		No				Optional	Because i don't think they help that much.	Optional	Not everyone wants to compete.	Unchecked	Unchecked	Unchecked	Unchecked	Unchecked	Unchecked	Unchecked	Unchecked	Unchecked	Unchecked		Unchecked	Unchecked	Unchecked	Unchecked	Unchecked	Unchecked	Unchecked	Unchecked	Unchecked	Unchecked	Unchecked					Unchecked	Unchecked	Unchecked	Unchecked	Unchecked	Unchecked	Unchecked	Unchecked	Unchecked	Unchecked
2019-20	9th	Suburban	Female	White		Yes	School	Individual	Yes	Optional	it takes up a lot of time.	Optional	because not everyone likes biology as much as some people.	Checked	Checked	Unchecked	Checked	Unchecked	Unchecked	Unchecked	Checked	Unchecked	Unchecked		Unchecked	Checked	Unchecked	Unchecked	Unchecked	Unchecked	Unchecked	Unchecked	Unchecked	Unchecked	Unchecked		Yes	none	Yes	Checked	Checked	Unchecked	Unchecked	Unchecked	Checked	Unchecked	Unchecked	Unchecked	Unchecked
2019-20	10th	Suburban	Female	Black or African American		No		Team	Yes	Optional	I think they should be optional because i don't see the importance of doing them.	Optional	i think it should be optional because it should up to the child if they want to compete or not.	Checked	Unchecked	Unchecked	Unchecked	Checked	Unchecked	Unchecked	Checked	Unchecked	Unchecked		Unchecked	Checked	Unchecked	Checked	Unchecked	Unchecked	Unchecked	Unchecked	Unchecked	Unchecked	Unchecked		No	I would have liked if my teacher had helped with improving the idea of the project.	No	Checked	Checked	Unchecked	Unchecked	Checked	Unchecked	Unchecked	Unchecked	Checked	Unchecked
2019-20	11th	Suburban	Female	Black or African American		No		Individual	Yes	Optional	i feel as if science fair should be optional bc it takes up time from our winter break and makes us stressed and worried about getting it done while others who are not required to participate in the science fair are enjoying their winter break with no worries.	Optional	not all people will want to participate so they shouldn't be forced to.	Checked	Unchecked	Checked	Unchecked	Unchecked	Unchecked	Unchecked	Unchecked	Unchecked	Unchecked		Checked	Unchecked	Unchecked	Unchecked	Unchecked	Unchecked	Unchecked	Unchecked	Unchecked	Unchecked	Unchecked		No		No	Unchecked	Checked	Checked	Unchecked	Unchecked	Unchecked	Unchecked	Unchecked	Checked	Unchecked
2019-20	10th	Suburban	Female	Black or African American		No		Team	Yes	Optional	I think science fair should be optional because not everyone wants to compete in science fair, so it is unnecessary for the ones who do it but don't make it or choose not to participate in the science fair.	Optional	It should be optional because everyone does not want to do it.	Unchecked	Unchecked	Unchecked	Unchecked	Checked	Unchecked	Unchecked	Checked	Unchecked	Unchecked		Checked	Checked	Checked	Unchecked	Unchecked	Unchecked	Unchecked	Checked	Unchecked	Unchecked	Unchecked		No	More information	No	Unchecked	Checked	Unchecked	Unchecked	Unchecked	Unchecked	Unchecked	Unchecked	Unchecked	Unchecked
2019-20	10th	Suburban	Male	Hispanic or Latino		No				Required		Optional		Unchecked	Unchecked	Unchecked	Unchecked	Unchecked	Unchecked	Unchecked	Unchecked	Unchecked	Unchecked		Unchecked	Unchecked	Unchecked	Unchecked	Unchecked	Unchecked	Unchecked	Unchecked	Unchecked	Unchecked	Unchecked					Unchecked	Unchecked	Unchecked	Unchecked	Unchecked	Unchecked	Unchecked	Unchecked	Unchecked	Unchecked
2019-20	9th	Suburban	Female	Black or African American		No				Optional	Some students don't not have the time or materials to conduct an experiment.	Optional	Some students don't not have the time or materials to conduct an experiment.	Checked	Unchecked	Unchecked	Unchecked	Unchecked	Unchecked	Unchecked	Unchecked	Unchecked	Unchecked		Unchecked	Unchecked	Unchecked	Checked	Unchecked	Unchecked	Unchecked	Unchecked	Unchecked	Unchecked	Unchecked		No	No	No	Unchecked	Unchecked	Unchecked	Unchecked	Unchecked	Unchecked	Unchecked	Unchecked	Checked	Unchecked
2019-20	10th	Suburban	Male	Black or African American		Yes		Team	Yes	Optional	Most science fair projects are not original. Most people do surveys, some do a project that involves breaking down a substance with an unknown chemical.	Optional	I personally did not want to compete in any science fair competitions, it only builds up my stress.	Checked	Unchecked	Unchecked	Checked	Checked	Unchecked	Unchecked	Checked	Checked	Unchecked		Unchecked	Checked	Unchecked	Checked	Unchecked	Unchecked	Unchecked	Unchecked	Unchecked	Unchecked	Unchecked		Yes		No	Checked	Checked	Checked	Checked	Checked	Checked	Unchecked	Checked	Checked	Checked
2019-20	10th	Suburban	Female	Black or African American		No	School	Team	Yes	Required	So it can be used as a major grade in the grade book	Optional	Not everyone is interested in going that far for a high school science fair project	Checked	Unchecked	Unchecked	Checked	Unchecked	Unchecked	Unchecked	Unchecked	Unchecked	Unchecked		Unchecked	Unchecked	Unchecked	Checked	Unchecked	Unchecked	Checked	Unchecked	Checked	Unchecked	Unchecked		Yes		Yes	Unchecked	Unchecked	Unchecked	Unchecked	Unchecked	Unchecked	Unchecked	Unchecked	Checked	Unchecked
2019-20	10th	Suburban	Female	Black or African American		Yes	School	Individual	Yes	Optional	There is no point in forcing students to do science fair when some want nothing to do with the subject at all. For those that willingly want to join they can, for the rest that don't want to do extra work for no reason it's unfair.	Optional	Nobody should be forced to compete about a subject they don't care for.	Unchecked	Unchecked	Unchecked	Unchecked	Unchecked	Unchecked	Unchecked	Unchecked	Unchecked	Unchecked		Unchecked	Unchecked	Unchecked	Unchecked	Unchecked	Unchecked	Unchecked	Unchecked	Unchecked	Unchecked	Unchecked					Checked	Checked	Checked	Unchecked	Unchecked	Unchecked	Unchecked	Checked	Unchecked	Checked
2019-20	9th	Suburban	Male	White		No	School	Team	Yes	Optional	I don't like them	Optional	Because	Checked	Unchecked	Unchecked	Unchecked	Checked	Unchecked	Unchecked	Checked	Unchecked	Unchecked		Unchecked	Unchecked	Unchecked	Checked	Unchecked	Unchecked	Unchecked	Unchecked	Unchecked	Unchecked	Unchecked		Yes		Yes	Checked	Checked	Checked	Checked	Checked	Checked	Checked	Checked	Checked	Unchecked
2019-20	10th	Suburban	Female	White		No		Team	Yes	Optional	Because some people don't necessarily like science so they shouldn't be forced to do a project that they don't enjoy.	Optional	Because if you want to do a science fair project and don't want to continue into districts or regionals I don't believe you should be forced to if you don't want to.	Checked	Unchecked	Unchecked	Checked	Checked	Unchecked	Unchecked	Checked	Unchecked	Unchecked		Unchecked	Checked	Checked	Unchecked	Unchecked	Checked	Checked	Unchecked	Unchecked	Unchecked	Unchecked		Yes	Nope	Yes	Unchecked	Checked	Unchecked	Unchecked	Unchecked	Unchecked	Unchecked	Unchecked	Checked	Unchecked
2019-20	10th	Suburban	Male	Asian		No	School	Team	No, but I did a science fair project to satisfy a school project requirement.	Optional	Science fair projects are often too complicated, often forcing students to resort to unethical means to finish the project; for example, students often fake the projects with help of their parents.	Required	Projects for science fair competitions are projects for science fair competitions; those who participate in science fair are often truly committed to the project.	Checked	Unchecked	Unchecked	Unchecked	Unchecked	Unchecked	Unchecked	Unchecked	Unchecked	Unchecked		Unchecked	Checked	Unchecked	Unchecked	Unchecked	Unchecked	Unchecked	Unchecked	Unchecked	Unchecked	Unchecked		Yes	N/A	Yes	Unchecked	Checked	Unchecked	Unchecked	Unchecked	Unchecked	Unchecked	Unchecked	Unchecked	Unchecked
2019-20	12th	Suburban	Male	White		No	School	Individual	No	Optional	Requiring it will flood the fair with bad projects	Optional	Requiring it will flood the competition with bad projects	Checked	Checked	Unchecked	Checked	Unchecked	Unchecked	Unchecked	Checked	Checked	Unchecked		Unchecked	Unchecked	Unchecked	Checked	Unchecked	Checked	Checked	Checked	Unchecked	Unchecked	Unchecked		Yes	NA	Yes	Unchecked	Unchecked	Unchecked	Checked	Unchecked	Checked	Unchecked	Unchecked	Unchecked	Checked
2019-20	10th	Suburban	Female	White		Yes	School	Individual	Yes	Optional	It is a waste of time and doesn't teach me anything especially since i don't want to do anything science related for my life.	Optional	If you don't want to compete you shouldn't be forced too.	Checked	Unchecked	Unchecked	Unchecked	Unchecked	Unchecked	Unchecked	Unchecked	Unchecked	Unchecked		Unchecked	Checked	Unchecked	Unchecked	Unchecked	Checked	Checked	Unchecked	Checked	Unchecked	Unchecked		No		No	Checked	Checked	Checked	Unchecked	Unchecked	Unchecked	Checked	Checked	Checked	Unchecked
2019-20	10th	Suburban	Female	White		No				Optional	It is sometimes very time and money consuming. And it is unnecessary.	Optional	If you do not want to do the full science fair process, you should not have to.	Checked	Unchecked	Unchecked	Checked	Unchecked	Unchecked	Unchecked	Checked	Checked	Unchecked		Unchecked	Unchecked	Unchecked	Checked	Unchecked	Unchecked	Unchecked	Unchecked	Unchecked	Unchecked	Unchecked		Yes	no	Yes	Checked	Checked	Unchecked	Unchecked	Unchecked	Unchecked	Unchecked	Unchecked	Unchecked	Unchecked
2019-20	9th	Suburban	Female	White		No	School	Team	No, but I did a science fair project to satisfy a school project requirement.	Optional	Students have a lot of work already and adding on a science fair is too much. Additionally when people are only competing because they are required to, you see a lot of half-assed projects.	Optional	The exact same reason as above.	Unchecked	Unchecked	Unchecked	Unchecked	Checked	Unchecked	Unchecked	Checked	Unchecked	Unchecked		Unchecked	Unchecked	Unchecked	Checked	Unchecked	Checked	Unchecked	Unchecked	Unchecked	Unchecked	Unchecked		Yes	no	Yes	Unchecked	Checked	Unchecked	Unchecked	Unchecked	Unchecked	Unchecked	Unchecked	Checked	Unchecked
2019-20	12th	Suburban	Female	Hispanic or Latino		No		Team	Yes	Optional	I have other things to do. I'm a senor I shouldn't be forced to do something that will ultimately not benefit me.	Optional	There are other activities going on and it's not fair to force kids to do it.	Unchecked	Unchecked	Unchecked	Unchecked	Unchecked	Unchecked	Unchecked	Checked	Checked	Unchecked		Unchecked	Unchecked	Unchecked	Unchecked	Unchecked	Unchecked	Unchecked	Unchecked	Unchecked	Unchecked	Checked	None	No	no	No	Checked	Checked	Unchecked	Checked	Checked	Unchecked	Unchecked	Unchecked	Checked	Unchecked
2019-20	11th	Suburban	Male	Asian		No		Individual	Yes	Optional	A project doesn't reflect ones knowledge as well as other forms can	Optional	Having to compete makes the project aimed on winning and not on a good grade	Unchecked	Checked	Unchecked	Unchecked	Unchecked	Unchecked	Unchecked	Unchecked	Unchecked	Unchecked		Unchecked	Unchecked	Checked	Unchecked	Unchecked	Unchecked	Unchecked	Unchecked	Unchecked	Unchecked	Unchecked		No		Yes	Checked	Checked	Checked	Checked	Checked	Checked	Unchecked	Checked	Checked	Checked
2019-20	9th	Suburban	Male	Black or African American		No				Optional	science and high school in itself are hard enough. science fair projects and irps are very hard on students especially with due dates because we're expected to complete numerous tasks within somewhat reasonable guidelines, but we have loads of work on top of this which can overwhelm us and cause us to do bare minimum work which results in mediocre results and grades	Optional		Checked	Unchecked	Unchecked	Checked	Unchecked	Unchecked	Unchecked	Unchecked	Unchecked	Unchecked		Unchecked	Unchecked	Unchecked	Unchecked	Unchecked	Checked	Unchecked	Unchecked	Unchecked	Unchecked	Unchecked		Yes		Yes	Checked	Checked	Checked	Checked	Checked	Checked	Unchecked	Checked	Checked	Unchecked
2019-20	9th	Suburban	Male	Black or African American		No	District	Individual	Yes	Optional	Science fair should be optional for people who actually want to do it because most of the people who didn't want to do it rush there project at the very end instead of taking the time to do it through December and January.	Optional	Same reason as above.	Checked	Unchecked	Unchecked	Checked	Unchecked	Unchecked	Unchecked	Checked	Checked	Unchecked		Unchecked	Checked	Unchecked	Checked	Unchecked	Checked	Checked	Checked	Checked	Unchecked	Unchecked		Yes	No	Yes	Unchecked	Unchecked	Checked	Checked	Checked	Unchecked	Unchecked	Checked	Checked	Unchecked
2019-20	10th	Suburban	Male	Asian		Yes	School	Team	Yes	Optional	They don't teach students anything and add additional stress for students. It is absolutely unacceptable for schools to force students to spend their own money on supplies for a project they don't want to do.	Optional	no one wants to waste their time. Encourage students to make a difference by helping with the environment.	Unchecked	Unchecked	Unchecked	Unchecked	Checked	Unchecked	Unchecked	Unchecked	Unchecked	Unchecked		Unchecked	Checked	Unchecked	Unchecked	Unchecked	Unchecked	Unchecked	Unchecked	Unchecked	Unchecked	Unchecked		No	Yes	No	Checked	Checked	Checked	Checked	Checked	Checked	Unchecked	Checked	Checked	Checked
2019-20	9th	Suburban	Female	Other	middle eastern	No		Individual	Yes	Optional	Forcing students to complete a science fair project can cause them to complete it poorly. A student should want to do the project, not be forced.	Optional	If someone doesnt want to compete for something then they shouldnt have to. As stated early they may complete it poorly.	Unchecked	Unchecked	Unchecked	Checked	Unchecked	Unchecked	Unchecked	Checked	Checked	Unchecked		Unchecked	Unchecked	Unchecked	Unchecked	Unchecked	Unchecked	Unchecked	Unchecked	Unchecked	Unchecked	Checked	questions that I had about the format of the project	Yes	no	Yes	Unchecked	Unchecked	Unchecked	Unchecked	Unchecked	Unchecked	Unchecked	Unchecked	Checked	Unchecked
2019-20	9th	Suburban	Female	Other	middle eastern	No		Individual	Yes	Optional	Forcing students to complete a science fair project can cause them to complete it poorly. A student should want to do the project, not be forced.	Optional	If someone doesnt want to compete for something then they shouldnt have to. As stated early they may complete it poorly.	Unchecked	Unchecked	Unchecked	Checked	Unchecked	Unchecked	Unchecked	Checked	Checked	Unchecked		Unchecked	Unchecked	Unchecked	Unchecked	Unchecked	Unchecked	Unchecked	Unchecked	Unchecked	Unchecked	Checked	questions that I had about the format of the project	Yes	no	Yes	Unchecked	Unchecked	Unchecked	Unchecked	Unchecked	Unchecked	Unchecked	Unchecked	Checked	Unchecked
2019-20	11th	Suburban	Male	Black or African American		No	School	Individual	No	Optional	Everyone is not creative so people will struggle and people have a hard time managing their time so they will wait last minute and turn in something they didn't put effort in it.	Optional	Everyone is not creative so people will struggle and people have a hard time managing their time so they will wait last minute and turn in something they didn't put effort in it.	Unchecked	Unchecked	Unchecked	Unchecked	Unchecked	Unchecked	Unchecked	Unchecked	Unchecked	Unchecked		Checked	Unchecked	Unchecked	Unchecked	Unchecked	Unchecked	Unchecked	Unchecked	Unchecked	Unchecked	Unchecked		Yes		Yes	Checked	Checked	Unchecked	Unchecked	Unchecked	Unchecked	Unchecked	Unchecked	Checked	Unchecked
2019-20	10th	Suburban	Male	White		No				Optional	Too much stress for kids not passionate about science.	Optional		Unchecked	Unchecked	Unchecked	Unchecked	Unchecked	Unchecked	Unchecked	Unchecked	Unchecked	Unchecked		Unchecked	Unchecked	Unchecked	Unchecked	Unchecked	Unchecked	Unchecked	Unchecked	Unchecked	Unchecked	Unchecked					Unchecked	Unchecked	Unchecked	Unchecked	Unchecked	Unchecked	Unchecked	Unchecked	Unchecked	Unchecked
2019-20	10th	Suburban	Female	White		No			Yes	Optional	During the school year, students have very high standards from teachers with the work they give us. Adding science not only adds more stress, but it lowers grade averages. Many kids are not able to produce a project on top of normal everyday school work.	Optional	Not every student likes to do things as a competition.	Unchecked	Unchecked	Unchecked	Unchecked	Unchecked	Unchecked	Unchecked	Checked	Unchecked	Checked	Myself	Unchecked	Unchecked	Unchecked	Unchecked	Unchecked	Unchecked	Unchecked	Unchecked	Unchecked	Unchecked	Unchecked		Yes		No	Unchecked	Unchecked	Checked	Unchecked	Unchecked	Checked	Checked	Unchecked	Checked	Unchecked
2019-20	10th	Suburban	Male	White		Yes	School	Individual	Yes	Optional	Lots of people don't take honors science only because of the science fair project requirement. Most people don't like doing research and completing the project. Most of us will not go to college majoring in science or get a job in that field.	Optional	Lots of people are very busy and don't have the time for that.	Checked	Checked	Unchecked	Unchecked	Unchecked	Unchecked	Unchecked	Checked	Unchecked	Unchecked		Unchecked	Unchecked	Unchecked	Unchecked	Unchecked	Checked	Checked	Unchecked	Unchecked	Unchecked	Unchecked		Yes		Yes	Checked	Checked	Unchecked	Checked	Checked	Checked	Unchecked	Unchecked	Checked	Unchecked
2019-20	10th	Suburban	Male	White		Yes	School	Individual	Yes	Optional	everyone shouldn't be forced to do a science fair	Optional	everyone shouldn't be forced to do a science fair	Checked	Unchecked	Unchecked	Checked	Unchecked	Unchecked	Unchecked	Unchecked	Unchecked	Unchecked		Checked	Checked	Unchecked	Unchecked	Unchecked	Unchecked	Unchecked	Unchecked	Unchecked	Unchecked	Unchecked		Yes	nah	Yes	Unchecked	Unchecked	Unchecked	Unchecked	Unchecked	Unchecked	Unchecked	Unchecked	Checked	Unchecked
2019-20	11th	Suburban	Female	Hispanic or Latino		No	District	Team	No	Optional	A lot os students deal with the everyday stress of school and having a science project on top of all the other class projects will certainly deteriorate them	Optional	Some times we do not have access to getting places or having an open schedule	Unchecked	Unchecked	Unchecked	Unchecked	Checked	Unchecked	Unchecked	Checked	Unchecked	Unchecked		Unchecked	Unchecked	Checked	Unchecked	Checked	Unchecked	Unchecked	Unchecked	Unchecked	Unchecked	Unchecked		No	n/a	No	Checked	Checked	Checked	Checked	Checked	Unchecked	Unchecked	Checked	Checked	Unchecked
2019-20	12th	Suburban	Female	Other	Mixed	No	School	Individual	No, but I did a science fair project to satisfy a school project requirement.	Optional	It's a lot of extra work to load onto highschool students if they aren't already doing something similar.	Optional	It's a lot of extra work to load onto highschool students if they aren't already doing something similar.	Unchecked	Unchecked	Unchecked	Checked	Unchecked	Unchecked	Unchecked	Checked	Unchecked	Unchecked		Unchecked	Checked	Checked	Unchecked	Unchecked	Unchecked	Unchecked	Unchecked	Unchecked	Unchecked	Unchecked		Yes	Counting stomata from under a microscope because i'm blind and have double vision so my experiment would be more valid.	Yes	Checked	Unchecked	Unchecked	Checked	Unchecked	Unchecked	Unchecked	Unchecked	Checked	Unchecked
2019-20	9th	Suburban	Female	White		Yes	School	Individual	Yes	Optional	Is time consuming and not fun. If it was optional I might have viewed it as a fun activity instead of my main source of stress.	Optional	Not everyone wants to do it.	Unchecked	Unchecked	Unchecked	Unchecked	Unchecked	Unchecked	Unchecked	Unchecked	Unchecked	Unchecked		Unchecked	Unchecked	Unchecked	Unchecked	Unchecked	Unchecked	Unchecked	Unchecked	Unchecked	Unchecked	Unchecked		Yes	No	Yes	Checked	Checked	Checked	Checked	Checked	Unchecked	Unchecked	Checked	Checked	Unchecked
2019-20	9th	Suburban	Female	Asian		No	School	Individual		Optional	Students can be thinking about what to present, they might lose track of their other class assignments, until they have to make up for all of it.	Optional	I don't know if it is optional or not, but it depends if the students want to compete with their science fair projects.	Unchecked	Checked	Unchecked	Unchecked	Unchecked	Unchecked	Unchecked	Unchecked	Unchecked	Unchecked		Unchecked	Unchecked	Unchecked	Checked	Unchecked	Unchecked	Unchecked	Unchecked	Unchecked	Unchecked	Unchecked		Yes	I had the help I need.	Yes	Checked	Unchecked	Unchecked	Unchecked	Unchecked	Unchecked	Unchecked	Unchecked	Checked	Unchecked
2019-20	10th	Suburban	Female	White		No	School	Team	Yes	Optional	Some students take a class to get the credits or because they like the info taught, but that doesn't mean they like science fair projects. A lot of kids have a lot more going on in their life, and the most passionate ones would do the project making the competition more enjoyable.	Optional	Some students take a class to get the credits or because they like the info taught, but that doesn't mean they like science fair projects. A lot of kids have a lot more going on in their life, and the most passionate ones would do the project making the competition more enjoyable.	Unchecked	Unchecked	Unchecked	Unchecked	Unchecked	Unchecked	Unchecked	Checked	Checked	Unchecked		Unchecked	Unchecked	Checked	Unchecked	Unchecked	Unchecked	Unchecked	Unchecked	Unchecked	Unchecked	Unchecked		Yes	N/A	Yes	Checked	Checked	Checked	Checked	Checked	Checked	Unchecked	Unchecked	Checked	Unchecked
2019-20	9th	Suburban	Male	Asian		No		Team	Yes	Optional	i dont like it	Optional	some dont like presenting	Unchecked	Unchecked	Unchecked	Unchecked	Checked	Unchecked	Unchecked	Unchecked	Unchecked	Unchecked		Unchecked	Checked	Unchecked	Unchecked	Unchecked	Unchecked	Unchecked	Unchecked	Unchecked	Unchecked	Unchecked		Yes	no	Yes	Unchecked	Checked	Unchecked	Checked	Checked	Checked	Unchecked	Checked	Checked	Checked
2019-20	10th	Suburban	Female	White		No	School	Team	Yes	Optional	I think that science fair projects should be optional because not all people like science and people have different schedules. If they love science, then it would be great for a person to participate. But, if not, then their project will likely not be as impressive.	Optional		Unchecked	Unchecked	Unchecked	Checked	Checked	Unchecked	Unchecked	Checked	Unchecked	Unchecked		Unchecked	Unchecked	Checked	Checked	Unchecked	Unchecked	Unchecked	Unchecked	Unchecked	Unchecked	Unchecked		Yes		Yes	Unchecked	Unchecked	Unchecked	Unchecked	Checked	Unchecked	Unchecked	Unchecked	Checked	Unchecked
2019-20	10th	Suburban	Female	Asian		Yes	School	Team	Yes	Optional	Individuals who enjoy it can take the option to do it while others who don't enjoy won't have to, because it is very time consuming and overall not much is learned that will benefit the curriculum in school.	Optional	Someone may not be comfortable going onto competitions.	Checked	Unchecked	Unchecked	Checked	Checked	Unchecked	Unchecked	Checked	Checked	Unchecked		Unchecked	Unchecked	Unchecked	Unchecked	Unchecked	Unchecked	Unchecked	Unchecked	Checked	Unchecked	Unchecked		No	Early, specific, and clear guidelines on everything required. Information provided by teacher often contradicted itself in various sections.	No	Unchecked	Checked	Unchecked	Unchecked	Unchecked	Unchecked	Checked	Unchecked	Checked	Unchecked
2019-20	9th	Suburban	Male	White		No		Individual	Yes	Optional	Because it involves lots of work	Optional	Because competition is not what everyone wants	Unchecked	Unchecked	Unchecked	Unchecked	Unchecked	Unchecked	Unchecked	Checked	Checked	Unchecked		Unchecked	Unchecked	Unchecked	Unchecked	Unchecked	Checked	Unchecked	Unchecked	Unchecked	Unchecked	Unchecked		Yes	No	Yes	Unchecked	Checked	Unchecked	Unchecked	Unchecked	Unchecked	Unchecked	Unchecked	Unchecked	Unchecked
2019-20	11th	Suburban	Male	White		Yes	School	Team	Yes	Optional	It has nothing to do with the curriculum and we do labs, which are the same thing	Optional	Same as above	Unchecked	Unchecked	Unchecked	Checked	Checked	Unchecked	Unchecked	Unchecked	Unchecked	Unchecked		Unchecked	Unchecked	Unchecked	Unchecked	Unchecked	Unchecked	Unchecked	Unchecked	Unchecked	Unchecked	Unchecked		Yes	No	Yes	Unchecked	Checked	Unchecked	Unchecked	Unchecked	Unchecked	Unchecked	Checked	Checked	Unchecked
2019-20	11th	Suburban	Male	Hispanic or Latino		Yes	Region	Team	Yes	Optional	It would eliminate all the bad projects.	Optional	Because then it would eliminate all the projects that were done the night before.	Unchecked	Unchecked	Unchecked	Unchecked	Checked	Unchecked	Unchecked	Checked	Unchecked	Unchecked		Unchecked	Checked	Unchecked	Unchecked	Unchecked	Unchecked	Unchecked	Unchecked	Unchecked	Unchecked	Unchecked		Yes	No	Yes	Checked	Checked	Unchecked	Unchecked	Checked	Unchecked	Unchecked	Checked	Checked	Unchecked
2019-20	9th	Suburban	Female	White		No	School	Individual						Checked	Unchecked	Unchecked	Unchecked	Unchecked	Unchecked	Unchecked	Unchecked	Unchecked	Unchecked		Unchecked	Unchecked	Unchecked	Checked	Unchecked	Checked	Unchecked	Checked	Unchecked	Unchecked	Unchecked		Yes		Yes	Unchecked	Unchecked	Unchecked	Unchecked	Unchecked	Unchecked	Unchecked	Unchecked	Unchecked	Unchecked
2019-20	9th	Suburban	Female	Asian		No		Team	Yes	Required	It's a good learning experience.	Optional	People don't have time to attend the competitions.	Checked	Unchecked	Unchecked	Checked	Checked	Unchecked	Unchecked	Checked	Unchecked	Unchecked		Unchecked	Checked	Unchecked	Unchecked	Unchecked	Unchecked	Unchecked	Unchecked	Unchecked	Unchecked	Unchecked		Yes		Yes	Unchecked	Checked	Unchecked	Unchecked	Unchecked	Unchecked	Unchecked	Unchecked	Checked	Unchecked
2019-20	9th	Suburban	Female	Asian		No	School	Team	Yes	Optional	I think they should be optional because they are very time-consuming and I don't think they're worthwhile to people who aren't all that interested in science as a potential field in the future.	Optional	As I stated above, I feel like some people don't like science as much and, therefore, shouldn't be required to do it.	Checked	Unchecked	Unchecked	Checked	Checked	Unchecked	Unchecked	Checked	Checked	Unchecked		Unchecked	Checked	Unchecked	Unchecked	Checked	Checked	Unchecked	Unchecked	Unchecked	Unchecked	Unchecked		Yes	No	Yes	Unchecked	Unchecked	Checked	Unchecked	Unchecked	Unchecked	Unchecked	Checked	Checked	Unchecked
2019-20	10th	Suburban	Female	White		No	School	Team	Yes	Optional	It caused a lot of stress and I feel I did not learn a lot from the project	Optional	I do not feel it is necessary to create the stress of presenting a project	Unchecked	Unchecked	Unchecked	Checked	Checked	Unchecked	Unchecked	Checked	Checked	Unchecked		Unchecked	Unchecked	Unchecked	Unchecked	Unchecked	Checked	Unchecked	Unchecked	Unchecked	Unchecked	Unchecked		Yes	no	Yes	Checked	Checked	Unchecked	Unchecked	Unchecked	Checked	Unchecked	Unchecked	Unchecked	Unchecked
2019-20	10th	Suburban	Female	White		No		Individual	No, but I did a science fair project to satisfy a school project requirement.	Optional	Some students, like me, do better with taking notes.	Optional	For a lot of people, competition is stressful and especially if it is after school, it's difficult for people to manage to do it.	Unchecked	Unchecked	Unchecked	Unchecked	Unchecked	Unchecked	Unchecked	Checked	Unchecked	Unchecked		Unchecked	Unchecked	Unchecked	Unchecked	Unchecked	Unchecked	Unchecked	Unchecked	Unchecked	Unchecked	Unchecked		Yes		Yes	Unchecked	Unchecked	Unchecked	Unchecked	Unchecked	Unchecked	Unchecked	Unchecked	Unchecked	Unchecked
2019-20	9th	Suburban	Female	Other	Mixed, White and Chinese	No	School	Individual	Yes	Optional	It took up a lot of time and it was necessary that we do the entire experiment over winter break, which was supposed to be homework-free.	Optional	Some people may not want to do a competition.	Unchecked	Unchecked	Unchecked	Unchecked	Unchecked	Unchecked	Unchecked	Unchecked	Unchecked	Unchecked		Unchecked	Unchecked	Unchecked	Unchecked	Unchecked	Unchecked	Unchecked	Unchecked	Checked	Unchecked	Unchecked		No	More specific directions for the logbook and posterboard.	Yes	Unchecked	Checked	Unchecked	Unchecked	Unchecked	Unchecked	Unchecked	Checked	Unchecked	Unchecked
2019-20	10th	Suburban	Female	White		Yes	School	Team	Yes	Optional	A lot of people aren't really interested in science fair and the fair is normally really long.	Optional		Unchecked	Unchecked	Unchecked	Checked	Checked	Unchecked	Unchecked	Checked	Unchecked	Unchecked		Unchecked	Unchecked	Checked	Unchecked	Unchecked	Checked	Unchecked	Unchecked	Unchecked	Unchecked	Unchecked		Yes	No	Yes	Unchecked	Unchecked	Unchecked	Unchecked	Unchecked	Unchecked	Unchecked	Unchecked	Unchecked	Unchecked
2019-20	11th	Suburban	Female	Asian		No	School	Team	Yes	Optional	If you don't like science this can be a harrowing experience	Optional	See above	Checked	Unchecked	Checked	Unchecked	Unchecked	Unchecked	Unchecked	Unchecked	Unchecked	Unchecked		Unchecked	Unchecked	Unchecked	Unchecked	Unchecked	Unchecked	Unchecked	Unchecked	Unchecked	Unchecked	Checked	Asking for clarification on something my uncle knows better than I do	Yes		Yes	Checked	Checked	Checked	Checked	Checked	Checked	Unchecked	Unchecked	Checked	Unchecked
2019-20	12th	Suburban	Male	White		Yes	School	Team	Yes	Optional	Students who are passionate about the Science Fair are going to create much more interesting, well-researched projects. This will lead to an ultimately more successful Science Fair overall. As a student who has no wish to either pursue STEM in my post-secondary education plan nor pursue a career in the STEM sector, learning how to effectively run an experiment really holds no weight to me. The ma…	Optional	For the same reasons listed above; I don't believe many students have the passion or drive to create projects that are worthy of competing, which ultimately ends in students being judged on topics that they hardly researched or do not fully understand. Furthermore, very few of my peers who have advanced on to the Regional Science Fair have been particularly excited. In fact, they have been the ex…	Unchecked	Unchecked	Unchecked	Unchecked	Unchecked	Unchecked	Unchecked	Checked	Unchecked	Unchecked		Unchecked	Unchecked	Unchecked	Unchecked	Unchecked	Unchecked	Unchecked	Unchecked	Unchecked	Unchecked	Unchecked		No	Any genuine interest in my project.	No	Unchecked	Checked	Unchecked	Unchecked	Unchecked	Unchecked	Unchecked	Unchecked	Unchecked	Unchecked
2019-20	10th	Suburban	Male	Hispanic or Latino		Yes	School	Individual	Yes	Optional	Science isn't just about having a fair, it's about understanding. Do a science fair project doesn't make me an Honors chem student, knowing the material does.	Optional	Same as above	Unchecked	Unchecked	Unchecked	Unchecked	Unchecked	Unchecked	Unchecked	Checked	Unchecked	Unchecked		Unchecked	Unchecked	Unchecked	Unchecked	Unchecked	Unchecked	Unchecked	Unchecked	Unchecked	Unchecked	Unchecked		No		No	Checked	Checked	Checked	Checked	Checked	Checked	Checked	Checked	Checked	Checked
2019-20	9th	Suburban	Male	White		No	School	Team	Yes	Optional	Science is not everyone's greatest interest, and people just want a challenge in a class.	Optional	Same reason	Checked	Unchecked	Unchecked	Unchecked	Checked	Unchecked	Unchecked	Checked	Unchecked	Unchecked		Unchecked	Checked	Unchecked	Unchecked	Unchecked	Unchecked	Checked	Unchecked	Unchecked	Unchecked	Unchecked		Yes	More information on purposes	No	Checked	Checked	Unchecked	Unchecked	Unchecked	Unchecked	Unchecked	Unchecked	Unchecked	Unchecked
2019-20	11th	Suburban	Female	White		Yes	School	Team	Yes	Required	It is a good test of experimental creation and time management, and requires a range of strengths.	Optional	There's no point	Unchecked	Unchecked	Unchecked	Checked	Checked	Unchecked	Unchecked	Checked	Unchecked	Unchecked		Unchecked	Unchecked	Unchecked	Unchecked	Unchecked	Unchecked	Unchecked	Unchecked	Checked	Unchecked	Unchecked		Yes	Not really	Yes	Checked	Unchecked	Unchecked	Unchecked	Unchecked	Unchecked	Unchecked	Unchecked	Unchecked	Unchecked
2019-20	9th	Suburban	Male	White		No	School	Team	Yes	Optional	Requires group work outside of school	Required	Same reason as before	Unchecked	Unchecked	Unchecked	Checked	Checked	Unchecked	Unchecked	Unchecked	Unchecked	Unchecked		Unchecked	Unchecked	Unchecked	Unchecked	Unchecked	Checked	Unchecked	Unchecked	Unchecked	Unchecked	Unchecked		Yes	No	Yes	Unchecked	Unchecked	Unchecked	Checked	Unchecked	Unchecked	Unchecked	Checked	Unchecked	Unchecked
2019-20	9th	Suburban	Female	White		No	School	Individual	Yes	Optional	The science fair caused a lot of stress on students which lasted many months. Although I think it is a good opportunity to conduct your own experiment, I believe that another project could be more beneficial, for example one on scientific careers. My biggest issue was that this project took place over two quarters, becoming a constant burden to deal with on top of all other classes, work, and pro…	Optional	Having your project judged is another aspect of unnecessary stress for students. Judging their projects that they have worked on for a semester can be hard on students. Although it is important to learn from your mistakes, if a student does not want their project to be displayed and judged in front of their peers, then they should not have to.	Unchecked	Unchecked	Unchecked	Checked	Unchecked	Unchecked	Unchecked	Checked	Unchecked	Unchecked		Unchecked	Checked	Unchecked	Unchecked	Unchecked	Unchecked	Unchecked	Unchecked	Unchecked	Unchecked	Unchecked		Yes		Yes	Checked	Checked	Unchecked	Checked	Unchecked	Unchecked	Unchecked	Unchecked	Checked	Unchecked
2019-20	10th	Suburban	Male	Asian		Yes	School	Individual	Yes	Optional	it is very time consuming and there is very limited value for doing it.	Optional	no value for it	Checked	Unchecked	Unchecked	Unchecked	Unchecked	Unchecked	Unchecked	Unchecked	Unchecked	Unchecked		Checked	Unchecked	Unchecked	Unchecked	Unchecked	Unchecked	Unchecked	Unchecked	Unchecked	Unchecked	Unchecked		No	no	No	Unchecked	Checked	Checked	Checked	Unchecked	Unchecked	Unchecked	Unchecked	Checked	Unchecked
2019-20	11th	Suburban	Female	White		Yes	School	Team	Yes	Optional	Many high schoolers have other classes that	Optional		Checked	Unchecked	Unchecked	Checked	Checked	Unchecked	Unchecked	Unchecked	Unchecked	Unchecked		Unchecked	Checked	Unchecked	Unchecked	Unchecked	Checked	Unchecked	Unchecked	Unchecked	Unchecked	Unchecked		Yes		Yes	Unchecked	Unchecked	Unchecked	Unchecked	Unchecked	Unchecked	Unchecked	Checked	Unchecked	Unchecked
2019-20	10th	Suburban	Female	White		No	School	Team	Yes	Optional	They take a lot of time and most of the time people wing it and don't actually put in the work and so most people don't learn anything from it.			Checked	Unchecked	Unchecked	Unchecked	Unchecked	Unchecked	Unchecked	Checked	Unchecked	Unchecked		Checked	Unchecked	Unchecked	Unchecked	Unchecked	Unchecked	Unchecked	Unchecked	Unchecked	Unchecked	Unchecked		No	More details in what he was looking for for the main concept	No	Checked	Checked	Unchecked	Unchecked	Unchecked	Checked	Unchecked	Unchecked	Unchecked	Unchecked
2019-20	9th	Suburban	Female	Asian		No		Individual	Yes	Optional	The science fair didn't help me learn anything necessary for my science class curriculum. Because it is my own individual learning on an unrequired personal subject of interest, the science fair should be made optional	Optional	The actual competition should be optional because the competition ends up wasting a lot of time. Some people are competing with projects that they didn't try their best on so they aren't doing much but wasting the judges' and their time. When it is optional, people that really want to compete and work hard at their experiment will compete and making the science fair for competitive and time frien…	Unchecked	Unchecked	Unchecked	Unchecked	Unchecked	Unchecked	Unchecked	Checked	Unchecked	Unchecked		Unchecked	Unchecked	Unchecked	Unchecked	Unchecked	Unchecked	Unchecked	Unchecked	Unchecked	Unchecked	Unchecked		No	no	Yes	Checked	Checked	Unchecked	Unchecked	Unchecked	Unchecked	Unchecked	Unchecked	Checked	Unchecked
2019-20	9th	Suburban	Male	Asian		No	School	Team	Yes	Optional	Because some people are lazy and dont really like or care about science enough to do it	Optional	Idk	Unchecked	Unchecked	Unchecked	Unchecked	Checked	Unchecked	Unchecked	Unchecked	Unchecked	Unchecked		Unchecked	Unchecked	Unchecked	Unchecked	Unchecked	Unchecked	Unchecked	Unchecked	Unchecked	Unchecked	Checked	No one helped	No	Yes	No	Checked	Checked	Checked	Checked	Checked	Checked	Checked	Checked	Checked	Unchecked
2019-20	9th	Suburban	Female	Hispanic or Latino		No	School	Individual	Yes	Required	It provides a good learning experience.	Optional	Some students may not be able to commit to the time commitment.	Checked	Unchecked	Unchecked	Unchecked	Unchecked	Unchecked	Unchecked	Unchecked	Unchecked	Unchecked		Unchecked	Unchecked	Unchecked	Unchecked	Unchecked	Checked	Unchecked	Unchecked	Unchecked	Unchecked	Unchecked		Yes	More specific instructions	Yes	Checked	Unchecked	Unchecked	Checked	Unchecked	Unchecked	Unchecked	Unchecked	Unchecked	Unchecked
2019-20	9th	Suburban	Female	Black or African American		No	School	Team	Yes	Required		Optional		Unchecked	Unchecked	Unchecked	Checked	Checked	Unchecked	Unchecked	Unchecked	Unchecked	Unchecked		Unchecked	Unchecked	Unchecked	Checked	Checked	Checked	Unchecked	Unchecked	Unchecked	Unchecked	Unchecked		No		Yes	Unchecked	Unchecked	Checked	Unchecked	Unchecked	Unchecked	Unchecked	Unchecked	Checked	Unchecked
2019-20	10th	Suburban	Male	White		Yes	School	Team	Yes	Optional	They take up a large amount of class time AND time outside of school, time that I just don't have as a sophomore. It was extremely stressful to complete my project, and by focusing on science fair, my grades in other classes slightly suffered. It was not a pleasant experience.	Optional	Some people wish to compete with their project, and if they do, they should have that opportunity. Those who don't however, should not be pushed to, it's just not fair to take away more of their time.	Unchecked	Checked	Unchecked	Unchecked	Unchecked	Unchecked	Unchecked	Unchecked	Unchecked	Unchecked		Unchecked	Unchecked	Unchecked	Unchecked	Unchecked	Unchecked	Unchecked	Unchecked	Unchecked	Unchecked	Unchecked		No	Yes, I wish we were given a guide to writing a report and given an example project to observe.	No	Unchecked	Checked	Checked	Checked	Unchecked	Unchecked	Checked	Checked	Checked	Unchecked
2019-20	11th	Suburban	Female	Asian		No	School	Team	Yes	Optional	If science fair is optional then the science fair would have more motivated participants. Most students forced to be in the science fair usually fin easy experiments just to get the grade.	Optional	If science fair is optional then the science fair would have more motivated participants. Most students forced to be in the science fair usually fin easy experiments just to get the grade.	Unchecked	Unchecked	Unchecked	Checked	Checked	Unchecked	Unchecked	Checked	Unchecked	Unchecked		Unchecked	Unchecked	Checked	Unchecked	Unchecked	Unchecked	Unchecked	Unchecked	Unchecked	Unchecked	Unchecked		Yes	Everything was good	Yes	Unchecked	Unchecked	Checked	Unchecked	Unchecked	Unchecked	Unchecked	Unchecked	Unchecked	Unchecked
2019-20	9th	Suburban	Female	White		No	School	Team	No, but I did a science fair project to satisfy a school project requirement.	Optional	Some students want to be able to focus on their other school work, and don't need the extra stress of the science fair.	Optional	Optional, because people will want to choose whether or not they should compete.	Unchecked	Unchecked	Unchecked	Checked	Checked	Unchecked	Unchecked	Checked	Unchecked	Unchecked		Unchecked	Unchecked	Unchecked	Unchecked	Unchecked	Unchecked	Unchecked	Unchecked	Unchecked	Unchecked	Checked	We didn't really get any help from anyone, except for my partner's dad helping us set up the experiment.	Yes	Nope	Yes	Unchecked	Checked	Unchecked	Checked	Unchecked	Unchecked	Unchecked	Unchecked	Unchecked	Unchecked
2019-20	10th	Suburban	Female	White		Yes		Team	Yes	Optional	Should be able to take honors science without having to do science fair.	Optional	Competitions are an extra commitment that isn't a good fit for some.	Checked	Unchecked	Unchecked	Checked	Checked	Unchecked	Unchecked	Unchecked	Unchecked	Unchecked		Unchecked	Unchecked	Unchecked	Unchecked	Unchecked	Checked	Unchecked	Unchecked	Unchecked	Unchecked	Unchecked		No	Clearer explanation of requirements/deadlines	No	Unchecked	Checked	Unchecked	Unchecked	Unchecked	Unchecked	Unchecked	Checked	Checked	Unchecked
2019-20	11th	Suburban	Female	White		Yes	School	Individual	Yes	Optional	I understand the point of science fair but teachers hold kids to this expectation to come up with this project that is good enough for them. They tell you to do something your interested in but these past two years my projects have been shot down. I have had to do a random projects I find off the internet and after that I just saw it as a burden I have.	Optional	I'm fine putting together a project to present for a grade but giving up a Saturday morning to go to school to get judge on a project that I didn't want to in the first place. I'm only their for the grade I don't car if i win or not.	Checked	Unchecked	Unchecked	Checked	Unchecked	Unchecked	Unchecked	Checked	Checked	Unchecked		Checked	Checked	Unchecked	Unchecked	Unchecked	Checked	Checked	Unchecked	Checked	Unchecked	Unchecked		Yes	no I got the help I needed from my teacher	Yes	Checked	Checked	Checked	Unchecked	Checked	Checked	Unchecked	Unchecked	Unchecked	Unchecked
2019-20	10th	Suburban	Male	White		No	School	Team	Yes	Required	It helps get people to do science for themselves which is a good thing	Optional	The competition doesn't matter as much as actually doing it	Unchecked	Unchecked	Unchecked	Unchecked	Checked	Unchecked	Unchecked	Unchecked	Unchecked	Unchecked		Unchecked	Unchecked	Unchecked	Unchecked	Unchecked	Unchecked	Unchecked	Unchecked	Unchecked	Unchecked	Unchecked		No	No	No	Unchecked	Checked	Unchecked	Checked	Unchecked	Unchecked	Unchecked	Checked	Unchecked	Unchecked
2019-20	9th	Suburban	Female	Hispanic or Latino		No		Team	Yes	Optional	Because it's a lot of work that makes people have to put off other important homework in order to meet the science fair deadlines.	Optional	Because some people don't want to continue working on the project that had already taken them so long to complete.	Checked	Unchecked	Unchecked	Unchecked	Checked	Unchecked	Unchecked	Checked	Unchecked	Unchecked		Unchecked	Unchecked	Unchecked	Unchecked	Unchecked	Unchecked	Unchecked	Unchecked	Unchecked	Unchecked	Unchecked		Yes	I would have liked scienteer to be more organized and straight forward with directions.	Yes	Checked	Unchecked	Unchecked	Checked	Checked	Unchecked	Unchecked	Checked	Checked	Unchecked
2019-20	10th	Suburban	Female	Asian		Yes	School	Team	Yes	Optional		Optional		Unchecked	Unchecked	Unchecked	Unchecked	Unchecked	Unchecked	Unchecked	Unchecked	Unchecked	Unchecked		Unchecked	Unchecked	Unchecked	Unchecked	Unchecked	Unchecked	Unchecked	Unchecked	Unchecked	Unchecked	Unchecked		Yes		Yes	Checked	Checked	Checked	Unchecked	Checked	Checked	Unchecked	Unchecked	Checked	Checked
2019-20	10th	Suburban	Female	Other	white/middleeastern	No	School	Team	Yes	Optional	I personally really dislike doing science fair, science isn't really my "thing" and I'd rather do more interesting and useful things for my life.	Optional	I really dislike doing science fair, let alone doing it in competitions; if you don't feel strongly about the subject, competitions are miserable.	Unchecked	Unchecked	Unchecked	Unchecked	Unchecked	Unchecked	Unchecked	Checked	Checked	Unchecked		Unchecked	Unchecked	Unchecked	Unchecked	Unchecked	Unchecked	Unchecked	Unchecked	Unchecked	Unchecked	Unchecked		No	Project to be done in school to maximize communication and help with time management.	No	Checked	Checked	Checked	Checked	Checked	Checked	Checked	Unchecked	Checked	Unchecked
2019-20	12th	Suburban	Female	White		No		Team	Yes	Optional	It was too much work that I didn't sign up for.	Optional	Too much work.	Unchecked	Unchecked	Unchecked	Checked	Checked	Unchecked	Unchecked	Unchecked	Unchecked	Unchecked		Unchecked	Unchecked	Unchecked	Unchecked	Unchecked	Unchecked	Checked	Unchecked	Unchecked	Unchecked	Unchecked		Yes	No	Yes	Unchecked	Checked	Unchecked	Unchecked	Checked	Checked	Unchecked	Unchecked	Unchecked	Unchecked
2019-20	10th	Suburban	Male	Black or African American		No	School	Individual	No, but I did a science fair project to satisfy a school project requirement.	Optional	Students have to learn how to make decisions and manage their time the way they believe is best for themselves.	Optional	Depending on how serious the student(s) are about the project the more they would like to carry on.	Unchecked	Unchecked	Unchecked	Unchecked	Unchecked	Unchecked	Unchecked	Unchecked	Unchecked	Checked	None	Unchecked	Unchecked	Unchecked	Unchecked	Unchecked	Unchecked	Unchecked	Unchecked	Unchecked	Unchecked	Checked	None	No	No	No	Checked	Checked	Unchecked	Unchecked	Unchecked	Unchecked	Unchecked	Unchecked	Checked	Checked
2019-20	9th	Suburban	Female	Other	Indian	No	School	Individual	Yes	Optional	Some people might be busy and others might simply not want to do public speaking so there should be other forms of projects that are similar to the science fair without the anxiety of public speaking.	Required	Since it is for competition they should have to do the science fair to show how much understanding one has of their topic.	Unchecked	Unchecked	Unchecked	Unchecked	Checked	Unchecked	Unchecked	Checked	Unchecked	Unchecked		Unchecked	Unchecked	Unchecked	Unchecked	Unchecked	Unchecked	Unchecked	Unchecked	Checked	Unchecked	Unchecked		Yes		Yes	Unchecked	Checked	Checked	Unchecked	Unchecked	Unchecked	Unchecked	Checked	Checked	Unchecked
2019-20	12th	Suburban	Female	White		No		Individual	No	Optional	Students are busy with many other classes and extra curriculars so they may not have time to complete the science fair.	Optional	Competitions can come in conflict with other extra curriculars that students have been committed to prior to the science fair.	Unchecked	Unchecked	Unchecked	Checked	Unchecked	Unchecked	Unchecked	Checked	Unchecked	Unchecked		Unchecked	Unchecked	Unchecked	Unchecked	Unchecked	Checked	Unchecked	Unchecked	Checked	Unchecked	Unchecked		Yes	no	Yes	Unchecked	Checked	Unchecked	Checked	Unchecked	Checked	Unchecked	Unchecked	Checked	Unchecked
2019-20	9th	Suburban	Female	White		No		Individual	Yes	Optional	Not every student has the time or the facilities to create a project.	Optional	Not every student has the time or the facilities to present their project.	Unchecked	Unchecked	Unchecked	Unchecked	Checked	Unchecked	Unchecked	Unchecked	Unchecked	Unchecked		Unchecked	Unchecked	Unchecked	Unchecked	Unchecked	Unchecked	Unchecked	Unchecked	Unchecked	Unchecked	Unchecked		No		Yes	Unchecked	Checked	Checked	Unchecked	Unchecked	Unchecked	Unchecked	Unchecked	Unchecked	Checked
2019-20	10th	Suburban	Male	White		Yes	School	Team	Yes	Optional	no one enjoys doing it	Optional	same as above	Unchecked	Unchecked	Unchecked	Checked	Checked	Unchecked	Unchecked	Unchecked	Unchecked	Unchecked		Unchecked	Unchecked	Unchecked	Unchecked	Unchecked	Unchecked	Unchecked	Unchecked	Unchecked	Unchecked	Unchecked		Yes		No	Checked	Checked	Checked	Checked	Checked	Checked	Checked	Checked	Checked	Unchecked
2019-20	9th	Suburban	Female	White		No	School	Team	Yes	Optional	Some students simply don't have time because they play sports or have other things after school. Some students may also take all honors or AP classes which science fair would be annoying to have on top of that.	Optional	Some students don't feel comfortable in competition with others.	Checked	Unchecked	Unchecked	Unchecked	Unchecked	Unchecked	Unchecked	Checked	Unchecked	Unchecked		Unchecked	Unchecked	Checked	Unchecked	Checked	Checked	Checked	Checked	Checked	Unchecked	Unchecked		Yes	No	Yes	Unchecked	Checked	Unchecked	Unchecked	Unchecked	Unchecked	Unchecked	Unchecked	Checked	Unchecked
2019-20	10th	Suburban	Female	Black or African American		No		Team	Yes	Optional	It's very stressful and redundant for those who are taking multiple APs and when they count for a major grade it's overall just stressful	Optional	Some kids don't want to do it so why compete for it?	Unchecked	Unchecked	Unchecked	Unchecked	Checked	Unchecked	Unchecked	Checked	Unchecked	Unchecked		Checked	Checked	Unchecked	Checked	Checked	Unchecked	Unchecked	Checked	Checked	Unchecked	Unchecked		Yes	Extra credit	No	Checked	Checked	Unchecked	Unchecked	Checked	Unchecked	Unchecked	Unchecked	Checked	Checked
2019-20	12th	Suburban	Female	Black or African American		No	School	Team	Yes	Optional	I think they should be optional because there would be a higher quality of experiments if students chose to participate rather than being required to.	Optional	This would give a wider, deeper range of high quality experiments and it will give judges a higher pool of experiments to judge with.	Unchecked	Unchecked	Unchecked	Unchecked	Unchecked	Unchecked	Unchecked	Checked	Checked	Unchecked		Checked	Unchecked	Unchecked	Unchecked	Unchecked	Unchecked	Unchecked	Unchecked	Unchecked	Unchecked	Unchecked		No	I would have liked to receive more clarification on how to and when to start the experiment.	No	Unchecked	Checked	Unchecked	Unchecked	Unchecked	Unchecked	Unchecked	Unchecked	Checked	Unchecked
2019-20	10th	Suburban	Female	Other	half white - half asian	No	School	Individual	Yes	Optional	It is hard to find time in a student's schedule to spend multiple hours devoted to one project	Optional	They don't correlate to what is being learned in class, so in a way it is just unhelpful	Checked	Unchecked	Unchecked	Checked	Unchecked	Unchecked	Unchecked	Unchecked	Unchecked	Unchecked		Unchecked	Checked	Unchecked	Unchecked	Unchecked	Unchecked	Checked	Unchecked	Unchecked	Unchecked	Unchecked		No	When my ideas got turned down, having a teacher help me tweak them so that I could use the ideas.	No	Checked	Checked	Unchecked	Unchecked	Checked	Unchecked	Unchecked	Checked	Checked	Unchecked
2019-20	10th	Suburban	Female	Black or African American		Yes	School	Team	Yes	Optional	It should be optional because children have other things to be worried about and science fair is only adding more stress.	Optional	Some children dont want to do competition.	Unchecked	Unchecked	Unchecked	Unchecked	Checked	Unchecked	Unchecked	Checked	Unchecked	Unchecked		Unchecked	Unchecked	Checked	Checked	Unchecked	Unchecked	Unchecked	Unchecked	Unchecked	Unchecked	Unchecked		No	No	No	Unchecked	Checked	Unchecked	Unchecked	Unchecked	Unchecked	Unchecked	Unchecked	Checked	Unchecked
2019-20	9th	Suburban	Female	White		No	School	Team	Yes	Optional	Because it's very time consuming and maybe smaller projects should be required because it doesn't interest everyone.	Optional	Some people don't want to and I don't think it should be forced.	Unchecked	Unchecked	Unchecked	Unchecked	Unchecked	Unchecked	Unchecked	Checked	Unchecked	Unchecked		Unchecked	Unchecked	Checked	Unchecked	Checked	Unchecked	Unchecked	Unchecked	Unchecked	Unchecked	Unchecked		No	No	Yes	Checked	Checked	Unchecked	Unchecked	Unchecked	Unchecked	Checked	Unchecked	Checked	Checked
2019-20	9th	Suburban	Male	White		No	School	Individual	Yes	Optional	because some people would rather do tests	Optional	They shouldn't be required because not everybody wants to do them	Unchecked	Unchecked	Unchecked	Unchecked	Unchecked	Unchecked	Unchecked	Checked	Checked	Unchecked		Checked	Checked	Checked	Checked	Checked	Checked	Checked	Unchecked	Unchecked	Unchecked	Unchecked		Yes	no	Yes	Checked	Checked	Checked	Checked	Unchecked	Unchecked	Unchecked	Checked	Checked	Unchecked
2019-20	11th	Suburban	Female	Hispanic or Latino		Yes	School	Team	Yes	Optional	It isn't necessary for the personal goals of all students.	Optional	It is not compatible with the plans of many students.	Unchecked	Unchecked	Unchecked	Checked	Checked	Unchecked	Unchecked	Checked	Checked	Unchecked		Unchecked	Unchecked	Unchecked	Unchecked	Unchecked	Checked	Unchecked	Unchecked	Unchecked	Unchecked	Unchecked		No	The teacher did not review any part of our process at all.	No	Unchecked	Unchecked	Checked	Unchecked	Unchecked	Checked	Unchecked	Unchecked	Checked	Checked
2019-20	10th	Suburban	Male	Black or African American		Yes	School	Team	Yes	Optional	idk	Optional	idk	Unchecked	Checked	Unchecked	Unchecked	Unchecked	Unchecked	Unchecked	Checked	Unchecked	Unchecked		Unchecked	Unchecked	Unchecked	Unchecked	Checked	Unchecked	Unchecked	Unchecked	Checked	Unchecked	Unchecked		Yes	idk	Yes	Unchecked	Unchecked	Unchecked	Unchecked	Unchecked	Unchecked	Unchecked	Checked	Unchecked	Unchecked
2019-20	10th	Suburban	Female	White		Yes	School	Team	Yes	Optional	It's very time consuming and some teachers will expect a very good and impressive project when you simply don't have that kind of time or budget.			Unchecked	Unchecked	Unchecked	Unchecked	Checked	Unchecked	Unchecked	Checked	Unchecked	Unchecked		Unchecked	Unchecked	Unchecked	Checked	Unchecked	Unchecked	Unchecked	Unchecked	Unchecked	Unchecked	Unchecked		Yes		No	Checked	Checked	Checked	Unchecked	Unchecked	Unchecked	Unchecked	Unchecked	Unchecked	Checked
2019-20	12th	Suburban	Female	Black or African American		Yes	School	Individual	Yes	Optional	Science fair comes with a lot of responsibility and not a lot of students have the time to do it to their best ability.	Optional	Science fair competitions should be optional because not a lot of students have time to do so.	Checked	Unchecked	Unchecked	Unchecked	Unchecked	Unchecked	Unchecked	Unchecked	Unchecked	Unchecked		Unchecked	Unchecked	Unchecked	Unchecked	Unchecked	Unchecked	Checked	Unchecked	Unchecked	Unchecked	Unchecked		Yes		Yes	Unchecked	Checked	Unchecked	Unchecked	Unchecked	Unchecked	Unchecked	Unchecked	Checked	Unchecked
2019-20	9th	Suburban	Female	Black or African American		No	School	Team	Yes	Required		Optional		Unchecked	Unchecked	Unchecked	Unchecked	Unchecked	Unchecked	Unchecked	Unchecked	Unchecked	Checked	N/A	Unchecked	Unchecked	Unchecked	Unchecked	Unchecked	Unchecked	Unchecked	Unchecked	Unchecked	Unchecked	Checked	N/A	Yes		Yes	Unchecked	Unchecked	Checked	Unchecked	Unchecked	Unchecked	Checked	Unchecked	Unchecked	Unchecked
2019-20	10th	Suburban	Female	White		No		Individual	Yes	Optional	I don't see the point in science fair. It is a waste of time, money, and energy.	Optional	Again, I don't see the point in science fair. It is a waste of time, money, and energy.	Unchecked	Unchecked	Unchecked	Checked	Unchecked	Unchecked	Unchecked	Unchecked	Unchecked	Unchecked		Unchecked	Unchecked	Checked	Unchecked	Unchecked	Unchecked	Unchecked	Unchecked	Checked	Unchecked	Unchecked		No	The expectations are unclear sometimes, so it is hard to do adequate research papers.	No	Checked	Checked	Checked	Unchecked	Unchecked	Unchecked	Unchecked	Unchecked	Unchecked	Unchecked
2019-20	9th	Suburban	Male	White		No	School	Individual	Yes	Optional		Optional		Checked	Unchecked	Unchecked	Unchecked	Unchecked	Unchecked	Unchecked	Unchecked	Unchecked	Unchecked		Unchecked	Unchecked	Unchecked	Unchecked	Unchecked	Unchecked	Unchecked	Unchecked	Unchecked	Unchecked	Unchecked		No	More guidance from my teacher about deadlines.	No	Unchecked	Unchecked	Checked	Unchecked	Unchecked	Checked	Unchecked	Checked	Unchecked	Unchecked
2019-20	9th	Suburban	Female	White		Yes	Region	Individual	Yes	Optional	Some people don't have time for it.	Optional	Not everyone likes it.	Checked	Checked	Unchecked	Checked	Checked	Unchecked	Unchecked	Unchecked	Unchecked	Unchecked		Unchecked	Checked	Unchecked	Checked	Unchecked	Unchecked	Unchecked	Checked	Unchecked	Unchecked	Unchecked		Yes	No	Yes	Checked	Unchecked	Unchecked	Unchecked	Unchecked	Unchecked	Unchecked	Unchecked	Unchecked	Unchecked
2019-20	11th	Suburban	Female	Black or African American		Yes		Individual	Yes	Optional	Only honors has to do them and its a waste of time.	Optional	You can just present in class and not have to be judged	Unchecked	Unchecked	Unchecked	Unchecked	Unchecked	Unchecked	Unchecked	Unchecked	Unchecked	Unchecked		Unchecked	Unchecked	Unchecked	Unchecked	Unchecked	Unchecked	Unchecked	Unchecked	Unchecked	Unchecked	Unchecked		No		No	Unchecked	Unchecked	Unchecked	Unchecked	Unchecked	Unchecked	Unchecked	Unchecked	Unchecked	Unchecked
2019-20	9th	Suburban	Female	Hispanic or Latino		No	School	Individual	Yes	Optional	So all students have less stress on them due to science fair.	Optional	So all students have less stress on them due to science fair.	Checked	Unchecked	Unchecked	Unchecked	Unchecked	Unchecked	Unchecked	Unchecked	Unchecked	Unchecked		Unchecked	Unchecked	Checked	Checked	Unchecked	Checked	Unchecked	Unchecked	Unchecked	Unchecked	Unchecked		Yes	N/A	Yes	Checked	Unchecked	Unchecked	Unchecked	Unchecked	Unchecked	Unchecked	Unchecked	Checked	Unchecked
2019-20	9th	Suburban	Female	Hispanic or Latino		No	School	Individual	Yes	Optional	So all students have less stress on them due to science fair.	Optional	So all students have less stress on them due to science fair.	Unchecked	Unchecked	Unchecked	Unchecked	Unchecked	Unchecked	Unchecked	Unchecked	Unchecked	Unchecked		Unchecked	Unchecked	Unchecked	Unchecked	Unchecked	Unchecked	Unchecked	Unchecked	Unchecked	Unchecked	Unchecked		Yes	N/A	Yes	Unchecked	Unchecked	Unchecked	Unchecked	Unchecked	Unchecked	Unchecked	Unchecked	Unchecked	Unchecked
2019-20	11th	Suburban	Female	Asian		No	Region	Individual	No	Optional	It should be optional to delve into the study of science, especially if it interests you.	Optional	Even if you want to delve into research, you might not have the desire to compete with it.	Unchecked	Unchecked	Unchecked	Checked	Unchecked	Unchecked	Unchecked	Checked	Unchecked	Unchecked		Unchecked	Checked	Checked	Unchecked	Unchecked	Unchecked	Checked	Unchecked	Unchecked	Unchecked	Unchecked		Yes	I would've liked to have more help finding out how to calibrate sensors.	Yes	Unchecked	Unchecked	Checked	Checked	Checked	Unchecked	Unchecked	Unchecked	Checked	Checked
2019-20	11th	Suburban	Male	White		Yes	Region	Individual	Yes	Optional		Optional		Unchecked	Unchecked	Unchecked	Unchecked	Unchecked	Unchecked	Unchecked	Unchecked	Unchecked	Unchecked		Unchecked	Unchecked	Unchecked	Unchecked	Unchecked	Unchecked	Unchecked	Unchecked	Unchecked	Unchecked	Unchecked		No		No	Unchecked	Unchecked	Unchecked	Unchecked	Unchecked	Unchecked	Unchecked	Unchecked	Checked	Unchecked
2019-20	12th	Suburban	Male	White		No	Region	Individual	No	Optional	Required projects will produce bad projects	Optional	See above	Checked	Checked	Unchecked	Checked	Checked	Unchecked	Unchecked	Checked	Unchecked	Unchecked		Unchecked	Unchecked	Checked	Checked	Unchecked	Checked	Checked	Checked	Unchecked	Unchecked	Unchecked		Yes		Yes	Unchecked	Checked	Unchecked	Checked	Checked	Checked	Unchecked	Checked	Checked	Unchecked
2019-20	10th	Suburban	Female	Hispanic or Latino		Yes	Region	Team	No	Optional	Many students are already stressed with homework, exams, and projects. No student should be forced to bear the responsibility of a project they didn't even sign up to do.	Optional	Many students are already stressed with homework, exams, and projects. No student should be forced to bear the responsibility of a project they didn't even sign up to do.	Unchecked	Unchecked	Unchecked	Unchecked	Unchecked	Unchecked	Unchecked	Unchecked	Unchecked	Checked	My partner	Unchecked	Unchecked	Unchecked	Unchecked	Unchecked	Unchecked	Unchecked	Unchecked	Unchecked	Unchecked	Unchecked		Yes			Unchecked	Unchecked	Unchecked	Unchecked	Unchecked	Unchecked	Unchecked	Unchecked	Unchecked	Unchecked
2019-20	10th	Suburban	Female	Other	Middle Eastern	No		Individual	No, but I did a science fair project to satisfy a school project requirement.	Optional	If it's optional, more kids who are more passionate about their projects and advancing will be clearer to notice instead of a bunch of kids who did a half effort project for a good grade	Optional	Same reason: If it's optional, more kids who are more passionate about their projects and advancing will be clearer to notice instead of a bunch of kids who did a half effort project for a good grade	Unchecked	Checked	Unchecked	Checked	Unchecked	Unchecked	Unchecked	Checked	Unchecked	Unchecked		Checked	Unchecked	Unchecked	Unchecked	Unchecked	Unchecked	Unchecked	Unchecked	Unchecked	Unchecked	Unchecked		Yes	Not necessarily no	Yes	Unchecked	Checked	Unchecked	Unchecked	Unchecked	Unchecked	Unchecked	Unchecked	Unchecked	Unchecked
2019-20	10th	Suburban	Male	Hispanic or Latino		Yes	Region	Team	Yes	Required	It's fun	Optional	It's not for everyone	Checked	Unchecked	Unchecked	Checked	Unchecked	Unchecked	Unchecked	Checked	Unchecked	Unchecked		Unchecked	Unchecked	Unchecked	Unchecked	Unchecked	Unchecked	Unchecked	Unchecked	Unchecked	Unchecked	Unchecked		Yes		Yes	Unchecked	Unchecked	Unchecked	Checked	Checked	Unchecked	Unchecked	Unchecked	Checked	Unchecked
2019-20	10th	Suburban	Female	Hispanic or Latino		No	Region	Team	No, but I did a science fair project to satisfy a school project requirement.	Optional		Required		Unchecked	Unchecked	Unchecked	Unchecked	Checked	Unchecked	Unchecked	Checked	Checked	Unchecked		Unchecked	Unchecked	Unchecked	Unchecked	Unchecked	Unchecked	Unchecked	Unchecked	Unchecked	Unchecked	Unchecked		Yes		Yes	Unchecked	Unchecked	Unchecked	Unchecked	Checked	Unchecked	Unchecked	Unchecked	Unchecked	Unchecked
2019-20	9th	Suburban	Female	Black or African American		No	School	Team	Yes	Optional	Because not everyone wants to do it.	Optional	Some people may want to do the science fair but not want to do the competition part.	Checked	Checked	Unchecked	Checked	Unchecked	Unchecked	Unchecked	Unchecked	Checked	Unchecked		Unchecked	Unchecked	Unchecked	Unchecked	Unchecked	Checked	Unchecked	Unchecked	Unchecked	Unchecked	Unchecked		Yes	Not that I can think of.	Yes	Checked	Unchecked	Unchecked	Unchecked	Unchecked	Unchecked	Unchecked	Checked	Checked	Unchecked
2019-20	9th	Suburban	Female	White		No	School	Individual	Yes	Optional	Because they're stressful	Optional	Because you shouldn't be forced to compete	Checked	Unchecked	Unchecked	Checked	Checked	Unchecked	Unchecked	Unchecked	Unchecked	Unchecked		Unchecked	Checked	Unchecked	Unchecked	Unchecked	Unchecked	Unchecked	Unchecked	Unchecked	Unchecked	Unchecked		No		Yes	Unchecked	Checked	Checked	Checked	Checked	Checked	Unchecked	Unchecked	Checked	Unchecked
2019-20	10th	Suburban	Female	Asian		No	School	Team	Yes	Optional	There are students who don't want to do it also there are limits and restrictions on the experiment topic.	Optional	Some students believe their project is not good so they don't want to join and doing this will help narrow it down to students who would go to state, regional or local competitions.	Unchecked	Unchecked	Unchecked	Unchecked	Checked	Unchecked	Unchecked	Checked	Unchecked	Unchecked		Unchecked	Unchecked	Checked	Checked	Unchecked	Unchecked	Unchecked	Unchecked	Unchecked	Unchecked	Unchecked		No	I would have liked help in developing the experiment idea, telling up what to write on the report and if there is a report needed. I would have appreciated if they told me what the judges want to know and hear but none was given	No	Checked	Checked	Checked	Unchecked	Unchecked	Checked	Unchecked	Checked	Checked	Unchecked
2019-20	10th	Suburban	Female	White		Yes	School	Team	Yes	Optional	It would make the kids who do it more motivated	Optional	It would make the kids who do it more motivated	Checked	Unchecked	Unchecked	Checked	Unchecked	Unchecked	Unchecked	Checked	Checked	Unchecked		Unchecked	Unchecked	Unchecked	Checked	Unchecked	Unchecked	Unchecked	Unchecked	Unchecked	Unchecked	Unchecked		Yes	no	Yes	Unchecked	Unchecked	Unchecked	Unchecked	Unchecked	Unchecked	Unchecked	Checked	Unchecked	Unchecked
2019-20	10th	Suburban	Female	Asian		No	School	Team	Yes	Optional	Science experiments do not interest me one bit, and I would gladly just sit through the science class I'm enrolled in and learn the content without performing an experiment that will mean absolutely nothing to me in the future. Not to mention the fact that finding even a merely interesting topic is a challenge.	Optional	Not everyone wants to compete. Forcing students to perform an experiment for educational purposes is one thing, but forcing them to compete in a science fair that they don't even care about is unacceptable. Let's be honest, no one really cares about placing in the science fair. We only do it for the honors/IB credit and our overall grades in the class.	Unchecked	Unchecked	Unchecked	Checked	Checked	Unchecked	Unchecked	Checked	Unchecked	Unchecked		Checked	Checked	Checked	Unchecked	Unchecked	Unchecked	Unchecked	Unchecked	Unchecked	Unchecked	Unchecked		No	I would've liked to know what to expect from the judges and what types of questions they'd be asking.	No	Checked	Checked	Unchecked	Unchecked	Unchecked	Unchecked	Unchecked	Unchecked	Checked	Unchecked
2019-20	11th	Suburban	Female	Black or African American		No			No	Optional	Its already alot of work	Optional	it should be up to the the students	Checked	Checked	Unchecked	Unchecked	Unchecked	Unchecked	Unchecked	Checked	Unchecked	Unchecked		Checked	Unchecked	Unchecked	Unchecked	Unchecked	Unchecked	Unchecked	Unchecked	Unchecked	Unchecked	Unchecked		Yes	no	Yes	Unchecked	Checked	Unchecked	Checked	Unchecked	Unchecked	Unchecked	Unchecked	Checked	Unchecked
2019-20	10th	Urban	Male	Hispanic or Latino		No				Optional	Some people don't have time or the mental capacity to worrry about doing it	Required	You have to present it	Unchecked	Unchecked	Unchecked	Checked	Checked	Unchecked	Unchecked	Unchecked	Unchecked	Unchecked		Unchecked	Unchecked	Unchecked	Unchecked	Unchecked	Unchecked	Unchecked	Unchecked	Unchecked	Unchecked	Unchecked		Yes		Yes	Unchecked	Checked	Unchecked	Checked	Unchecked	Unchecked	Unchecked	Unchecked	Checked	Unchecked
2019-20	10th	Urban	Female	Hispanic or Latino		Yes	School	Team	Yes	Optional	I believe science fair projects should be optional because not all of the students like doing this project, there's so much work that is required as part of the project.	Optional	I believe they should again be required because some students don't want to advance to a higher level of competition. Some students just want to focus on other class assignments and work. Plus, some might even feel pressured.	Unchecked	Unchecked	Unchecked	Checked	Checked	Unchecked	Unchecked	Checked	Checked	Unchecked		Checked	Checked	Unchecked	Checked	Unchecked	Unchecked	Unchecked	Unchecked	Unchecked	Unchecked	Unchecked		Yes	N/A	Yes	Checked	Checked	Checked	Unchecked	Unchecked	Checked	Unchecked	Unchecked	Checked	Unchecked
2019-20	10th	Urban	Female	White		Yes	School	Team	Yes	Optional	Science fair doesn't really challenge our thinking or make us smarter so I'm not in favor of it personally.	Optional		Unchecked	Unchecked	Unchecked	Checked	Unchecked	Unchecked	Unchecked	Unchecked	Unchecked	Unchecked		Unchecked	Unchecked	Unchecked	Unchecked	Unchecked	Checked	Unchecked	Checked	Unchecked	Unchecked	Unchecked		Yes		Yes	Unchecked	Checked	Checked	Checked	Unchecked	Unchecked	Unchecked	Unchecked	Checked	Unchecked
2019-20	9th	Urban	Male	Asian		No	School	Team	No	Optional	Because it's too much work	Optional	Because it's too much work	Unchecked	Unchecked	Unchecked	Unchecked	Checked	Unchecked	Unchecked	Unchecked	Unchecked	Unchecked		Checked	Unchecked	Unchecked	Checked	Unchecked	Unchecked	Unchecked	Checked	Unchecked	Unchecked	Unchecked		Yes	No	Yes	Unchecked	Checked	Unchecked	Unchecked	Checked	Unchecked	Unchecked	Unchecked	Checked	Unchecked
2019-20	10th	Urban	Female	Black or African American		No		Individual	Yes	Optional	I think it should be optional due the amount of time it takes to complete science fair and how much effort it takes from the time school is in throughout the winter break.	Optional	I think it should be optional due the amount of stress it takes to make sure everything is perfect for the judges as well as the judging taking place during school hours which causes students to miss instruction and having to catch up on it later on.	Checked	Unchecked	Unchecked	Unchecked	Unchecked	Unchecked	Unchecked	Checked	Unchecked	Unchecked		Unchecked	Unchecked	Unchecked	Unchecked	Unchecked	Unchecked	Checked	Unchecked	Unchecked	Unchecked	Unchecked		Yes	N/A	Yes	Checked	Checked	Unchecked	Unchecked	Unchecked	Unchecked	Unchecked	Checked	Unchecked	Unchecked
2019-20	9th	Urban	Female	Black or African American		No	School	Individual	Yes	Optional	everyone does not have the time to do the or sometimes parents don't have the money to get the things they need to do it.	Optional	all people don't understand science	Unchecked	Checked	Unchecked	Unchecked	Unchecked	Unchecked	Unchecked	Unchecked	Unchecked	Unchecked		Checked	Unchecked	Checked	Unchecked	Unchecked	Unchecked	Unchecked	Unchecked	Unchecked	Unchecked	Unchecked		No	ANSWERING OWER QUESTION NOT JUST SAY LOOK IN YOU NOTEBOOK ALL THE TIME.	No	Checked	Unchecked	Checked	Unchecked	Unchecked	Checked	Unchecked	Unchecked	Unchecked	Unchecked
2019-20	10th	Urban	Male	Hispanic or Latino		Yes	School	Individual	No, but I did a science fair project to satisfy a school project requirement.	Optional	Some kids don't have time to complete the science fair since we have much work already(they should be optional for extra credit and a opportunity for kids you want to do extra curricular	Optional		Unchecked	Unchecked	Unchecked	Checked	Unchecked	Unchecked	Unchecked	Checked	Unchecked	Unchecked		Unchecked	Unchecked	Checked	Unchecked	Unchecked	Unchecked	Unchecked	Unchecked	Unchecked	Unchecked	Unchecked		Yes		Yes	Unchecked	Checked	Unchecked	Checked	Unchecked	Unchecked	Unchecked	Checked	Checked	Unchecked
2019-20	9th	Urban	Female	Asian		Yes	School	Team	Yes	Optional	Because not all student interested in this project.	Optional	Because not all student interested in this project.	Unchecked	Unchecked	Unchecked	Checked	Checked	Unchecked	Unchecked	Checked	Unchecked	Unchecked		Unchecked	Checked	Checked	Unchecked	Checked	Unchecked	Checked	Checked	Checked	Unchecked	Unchecked		Yes	No	Yes	Unchecked	Checked	Unchecked	Unchecked	Checked	Checked	Unchecked	Unchecked	Checked	Unchecked
2019-20	11th	Urban	Male	Hispanic or Latino		No	School	Team	Yes	Optional	I think that when we make students do something they don't want to, those students will not do it with as much effort as they would if they made it by option. Also, I think that some students cheat on their projects for the simple reason that is something mandatory. So we take that risk if we obligate students to do it.	Optional	When we make students do something they are not shoot with. Those students might not do as good as they would if the competition was optional.	Unchecked	Unchecked	Unchecked	Unchecked	Unchecked	Unchecked	Unchecked	Checked	Unchecked	Unchecked		Unchecked	Unchecked	Checked	Unchecked	Unchecked	Unchecked	Unchecked	Unchecked	Unchecked	Unchecked	Unchecked		No	More support and ideas from my teachers	No	Unchecked	Unchecked	Checked	Checked	Unchecked	Unchecked	Checked	Unchecked	Unchecked	Unchecked
2019-20	11th	Urban	Female	Hispanic or Latino		No	School	Individual	No, but I did a science fair project to satisfy a school project requirement.	Optional	Not all students are interested in science.	Optional		Unchecked	Unchecked	Unchecked	Checked	Checked	Unchecked	Unchecked	Unchecked	Unchecked	Unchecked		Unchecked	Unchecked	Checked	Checked	Unchecked	Unchecked	Unchecked	Unchecked	Unchecked	Unchecked	Unchecked		No	Help from another student	Yes	Unchecked	Unchecked	Unchecked	Unchecked	Unchecked	Unchecked	Unchecked	Checked	Checked	Unchecked
2019-20	9th	Urban	Female	Asian		No	School	Individual	Yes	Required	It is a good experience to explore the things you like. Also the project gave a grade boost for those who were willing to work.	Optional	Some people don't like science experiments and the timing of the project was really inconvenient due to the projects that were all crammed in one week. There were any tests and was very stressful.	Checked	Unchecked	Unchecked	Unchecked	Unchecked	Unchecked	Unchecked	Unchecked	Unchecked	Unchecked		Unchecked	Unchecked	Checked	Unchecked	Unchecked	Checked	Unchecked	Unchecked	Unchecked	Unchecked	Unchecked		Yes		Yes	Checked	Checked	Unchecked	Checked	Checked	Unchecked	Unchecked	Unchecked	Checked	Unchecked
2019-20	9th	Urban	Female	Hispanic or Latino		No	School	Individual	Yes	Optional		Optional		Unchecked	Unchecked	Unchecked	Checked	Unchecked	Unchecked	Unchecked	Unchecked	Unchecked	Unchecked		Unchecked	Unchecked	Unchecked	Unchecked	Checked	Checked	Checked	Checked	Unchecked	Unchecked	Unchecked		Yes		No	Checked	Checked	Checked	Checked	Checked	Checked	Checked	Checked	Checked	Unchecked
2019-20	10th	Urban	Female	White		Yes	School	Individual	Yes	Optional	They create a lot of stress. Projects should be optional, and more of a 'bonus grade'.	Optional	They create a lot of stress. Projects should be optional, and more of a 'bonus grade'.	Checked	Unchecked	Unchecked	Checked	Checked	Unchecked	Unchecked	Checked	Checked	Unchecked		Unchecked	Checked	Unchecked	Unchecked	Unchecked	Checked	Unchecked	Unchecked	Unchecked	Unchecked	Unchecked		No	I would've liked a more detailed plan of what I should do.	No	Checked	Checked	Unchecked	Unchecked	Unchecked	Unchecked	Unchecked	Checked	Checked	Unchecked
2019-20	11th	Urban	Female	Black or African American		No	School	Individual	Yes	Optional	A lot of students have other classes to do work fork and the science fair just adds onto that. Many students also don't have internet. Or the necessities	Required	If we already do the project and its gets voted to go to state or etc, then we should take that opportunity to showcase our work.	Unchecked	Unchecked	Unchecked	Unchecked	Checked	Unchecked	Unchecked	Unchecked	Unchecked	Unchecked		Unchecked	Unchecked	Unchecked	Unchecked	Unchecked	Unchecked	Checked	Unchecked	Unchecked	Unchecked	Unchecked		Yes		Yes	Unchecked	Unchecked	Unchecked	Checked	Unchecked	Unchecked	Unchecked	Unchecked	Checked	Checked
2019-20	9th	Urban	Male	Asian		Yes	School	Individual	Yes	Optional	There's already science-fair-oriented clubs, and people who legitimately want to do it should join the club instead of forcing thousands of students to do it	Optional	Again, it's stupid	Unchecked	Unchecked	Unchecked	Unchecked	Unchecked	Unchecked	Unchecked	Unchecked	Unchecked	Unchecked		Unchecked	Unchecked	Unchecked	Unchecked	Unchecked	Unchecked	Unchecked	Unchecked	Unchecked	Unchecked	Unchecked		No	none	Yes	Unchecked	Unchecked	Unchecked	Unchecked	Unchecked	Unchecked	Unchecked	Unchecked	Checked	Unchecked
2019-20	10th	Urban	Female	White		Yes	School	Individual	Yes	Optional		Optional		Unchecked	Unchecked	Unchecked	Unchecked	Unchecked	Unchecked	Unchecked	Checked	Checked	Unchecked		Unchecked	Unchecked	Unchecked	Checked	Unchecked	Unchecked	Unchecked	Unchecked	Unchecked	Unchecked	Unchecked		Yes		Yes	Checked	Checked	Unchecked	Unchecked	Unchecked	Unchecked	Unchecked	Checked	Checked	Unchecked
2019-20	10th	Urban	Male	Asian		No	School	Team	Yes	Optional	Some people don't like science or experimenting enough to have to do a science fair. They may just want to learn what will be needed for AP Chemistry, and the science fair isn't needed for that class.	Optional	Some people don't like science or experimenting enough to have to do a science fair. They may just want to learn what will be needed for AP Chemistry, and the science fair isn't needed for that class.	Unchecked	Unchecked	Unchecked	Checked	Checked	Unchecked	Unchecked	Checked	Checked	Unchecked		Unchecked	Unchecked	Checked	Unchecked	Unchecked	Unchecked	Unchecked	Unchecked	Unchecked	Unchecked	Unchecked		Yes	No.	Yes	Checked	Checked	Checked	Checked	Checked	Checked	Unchecked	Checked	Checked	Checked
2019-20	9th	Urban	Female	Asian		No		Team	Yes	Optional	Science fair projects should be optional because some students might want to take biology honors but do not want to do the science fair project.	Optional	Science fair projects for competition should be optional because some students might not want to present to judges.	Checked	Checked	Unchecked	Checked	Unchecked	Unchecked	Unchecked	Unchecked	Unchecked	Unchecked		Unchecked	Checked	Unchecked	Unchecked	Unchecked	Unchecked	Unchecked	Unchecked	Unchecked	Unchecked	Unchecked		Yes		Yes	Checked	Unchecked	Unchecked	Checked	Checked	Unchecked	Unchecked	Unchecked	Checked	Unchecked
2019-20	10th	Urban	Female	Asian		No		Team	Yes	Optional	I don't think they are necessary to our learning curriculum in high school.	Optional	Some people may not be very skilled in sciences.	Unchecked	Unchecked	Unchecked	Checked	Checked	Unchecked	Unchecked	Checked	Unchecked	Unchecked		Unchecked	Checked	Unchecked	Unchecked	Unchecked	Checked	Unchecked	Unchecked	Unchecked	Unchecked	Unchecked		Yes		Yes	Checked	Checked	Unchecked	Unchecked	Unchecked	Unchecked	Unchecked	Unchecked	Unchecked	Unchecked
2019-20	9th	Urban	Female	White		No	School	Team	Yes	Optional	Because some people aren't interested in science and struggle to do the project correctly with other after school activities	Optional	Same as above	Checked	Unchecked	Unchecked	Checked	Unchecked	Unchecked	Unchecked	Unchecked	Unchecked	Unchecked		Unchecked	Checked	Checked	Checked	Checked	Checked	Checked	Checked	Unchecked	Unchecked	Unchecked		Yes	No	Yes	Checked	Unchecked	Unchecked	Unchecked	Checked	Unchecked	Unchecked	Unchecked	Unchecked	Unchecked
2019-20	9th	Urban	Female	Asian		No	School	Individual	Yes	Optional	The biggest difference between honors and regular science is the science fair. It doesn't really affect the material though.	Optional	Doing something for competition should always be optional.	Unchecked	Unchecked	Unchecked	Checked	Unchecked	Unchecked	Unchecked	Checked	Unchecked	Unchecked		Unchecked	Unchecked	Unchecked	Unchecked	Unchecked	Checked	Unchecked	Unchecked	Checked	Unchecked	Unchecked		Yes	no	Yes	Unchecked	Checked	Checked	Unchecked	Unchecked	Unchecked	Unchecked	Checked	Checked	Unchecked
2019-20	9th	Urban	Male	White		No	School	Individual	Yes	Required	They can give a person good information that a topic they are interested in	Optional	If you win an award and you're told to go to the next school, you're forced to go there and it takes up time you may need for other things	Checked	Checked	Unchecked	Checked	Unchecked	Unchecked	Unchecked	Checked	Unchecked	Unchecked		Unchecked	Unchecked	Checked	Checked	Checked	Unchecked	Checked	Checked	Unchecked	Unchecked	Unchecked		Yes	None	Yes	Unchecked	Unchecked	Unchecked	Unchecked	Checked	Unchecked	Unchecked	Unchecked	Unchecked	Unchecked
2019-20	9th	Urban	Female	Hispanic or Latino		No	School	Team	Yes	Optional	Some people don't have the time to do stuff like that	Optional	Peer pressure is not the way	Unchecked	Unchecked	Unchecked	Unchecked	Checked	Unchecked	Unchecked	Unchecked	Unchecked	Unchecked		Checked	Checked	Checked	Checked	Checked	Checked	Checked	Checked	Unchecked	Checked	Checked		Yes		Yes	Unchecked	Checked	Unchecked	Unchecked	Unchecked	Unchecked	Unchecked	Unchecked	Unchecked	Unchecked
2019-20	10th	Urban	Male	Asian		No		Team	Yes	Optional	Not everyone is comfortable of doing the science fair. Students should have their own choices of doing this.	Optional		Unchecked	Unchecked	Unchecked	Unchecked	Checked	Unchecked	Unchecked	Checked	Unchecked	Unchecked		Checked	Unchecked	Unchecked	Unchecked	Unchecked	Unchecked	Unchecked	Unchecked	Unchecked	Unchecked	Unchecked		No	Everything	No	Unchecked	Unchecked	Checked	Checked	Unchecked	Unchecked	Checked	Unchecked	Checked	Unchecked
2019-20	10th	Urban	Male	Asian		No		Team	Yes	Optional	People have the right to choose what they do.	Optional	Again, students should have the right to choose if they want to do it.	Unchecked	Unchecked	Unchecked	Unchecked	Checked	Unchecked	Unchecked	Checked	Unchecked	Unchecked		Unchecked	Unchecked	Unchecked	Unchecked	Unchecked	Unchecked	Unchecked	Unchecked	Unchecked	Unchecked	Unchecked		No	Everything	No	Unchecked	Unchecked	Checked	Checked	Checked	Checked	Checked	Checked	Checked	Unchecked
2019-20	9th	Urban	Female	Hispanic or Latino		No	School	Team	Yes	Optional	I don't like working in groups. I would've had more fun if I was doing it by myself. My group members might not want to do the same experiment as me.	Optional	I don't like competition.	Unchecked	Unchecked	Unchecked	Unchecked	Unchecked	Unchecked	Unchecked	Checked	Unchecked	Unchecked		Checked	Unchecked	Checked	Checked	Checked	Unchecked	Checked	Checked	Unchecked	Unchecked	Unchecked		Yes	No.	Yes	Unchecked	Checked	Unchecked	Unchecked	Checked	Unchecked	Checked	Unchecked	Unchecked	Unchecked
2019-20	11th	Urban	Female	White		No	School	Individual	Yes	Optional	Especially for kids/teens that are not seeking to follow science through, a huge project like science fair should not be required, as it takes a lot of time out of their schedule for something that helps them with a very small amount of real life. People who are passionate about science will show up to the fair, and people who are not will not. The extra work load is a lot, especially in junior a…	Optional	If someone is not passionate about the project and only did it for the grade and requirement to pass the class, they will not want to compete. This can lead to mental health issues.	Checked	Unchecked	Checked	Checked	Checked	Unchecked	Unchecked	Checked	Unchecked	Unchecked		Checked	Unchecked	Checked	Checked	Unchecked	Checked	Checked	Unchecked	Unchecked	Unchecked	Unchecked		Yes		Yes	Checked	Checked	Checked	Checked	Unchecked	Unchecked	Unchecked	Checked	Checked	Unchecked
2019-20	9th	Urban	Female	Asian		No	School	Team	Yes	Optional	Not everyone wants to do a project to heyy their biology HN requirement.	Required	If it's a completion then if you didn't have a project what would you compete with.	Unchecked	Unchecked	Unchecked	Unchecked	Checked	Unchecked	Unchecked	Unchecked	Unchecked	Unchecked		Unchecked	Unchecked	Unchecked	Unchecked	Unchecked	Checked	Checked	Unchecked	Unchecked	Unchecked	Unchecked		No	When we did it for the first time she said it was right but then when we ahere almost done we had to start over when we where almost done.	No	Checked	Checked	Checked	Checked	Checked	Checked	Checked	Checked	Checked	Unchecked
2019-20	10th	Urban	Female	White		Yes	School	Team	Yes	Optional	They take hours of work outside of class and often do not have to do with the curriculum of that year.	Optional		Unchecked	Unchecked	Unchecked	Unchecked	Checked	Unchecked	Unchecked	Checked	Unchecked	Unchecked		Unchecked	Checked	Unchecked	Unchecked	Unchecked	Unchecked	Unchecked	Unchecked	Unchecked	Unchecked	Unchecked		Yes	A preparation of the judge's questioning style would have been nice	Yes	Checked	Unchecked	Unchecked	Unchecked	Unchecked	Unchecked	Unchecked	Unchecked	Unchecked	Unchecked
2019-20	10th	Urban	Female	Hispanic or Latino		Yes	School	Team	Yes	Optional	It adds a monumental amount of workload without gaining any relevant information within science or our academic careers	Optional		Unchecked	Unchecked	Unchecked	Unchecked	Checked	Unchecked	Unchecked	Unchecked	Unchecked	Unchecked		Unchecked	Unchecked	Unchecked	Unchecked	Checked	Unchecked	Unchecked	Unchecked	Unchecked	Checked	Unchecked		No		No	Checked	Unchecked	Checked	Checked	Checked	Checked	Checked	Unchecked	Checked	Checked
2019-20	11th	Urban	Female	White		No	School	Team	Yes	Optional	I find that students are less creative with and passionate about subjects they choose when they are forced to do projects like these. I think that if we simply encouraged students to partake in science fair, those that did would get much more out of it than those that are forced to partake against their will.	Optional	Again, for the same reasons stated above.	Unchecked	Unchecked	Unchecked	Checked	Checked	Unchecked	Unchecked	Checked	Unchecked	Unchecked		Checked	Unchecked	Unchecked	Unchecked	Unchecked	Unchecked	Unchecked	Checked	Unchecked	Unchecked	Unchecked		No	I wanted my teacher to work with me to help me find a project I was interested in, that she would approve. I say this because I ended up with a project I didn't care about because my teacher wouldn't approve anything else.	No	Checked	Checked	Checked	Unchecked	Checked	Unchecked	Unchecked	Unchecked	Unchecked	Unchecked
2019-20	9th	Urban	Female	Black or African American		No	School	Individual	Yes	Optional		Optional		Checked	Unchecked	Unchecked	Checked	Unchecked	Unchecked	Unchecked	Unchecked	Unchecked	Unchecked		Unchecked	Unchecked	Checked	Checked	Checked	Checked	Unchecked	Checked	Unchecked	Unchecked	Unchecked		Yes	No	Yes	Unchecked	Checked	Unchecked	Unchecked	Unchecked	Unchecked	Unchecked	Unchecked	Unchecked	Unchecked
2019-20	9th	Urban	Female	Hispanic or Latino		No		Team	Yes	Optional	Because its not really going to benefit us.	Optional	Sometimes its not the right time.	Unchecked	Unchecked	Unchecked	Unchecked	Checked	Unchecked	Unchecked	Unchecked	Unchecked	Unchecked		Checked	Checked	Checked	Checked	Checked	Checked	Checked	Checked	Checked	Checked	Unchecked		Yes	What links to trust	Yes	Unchecked	Checked	Unchecked	Unchecked	Unchecked	Checked	Unchecked	Unchecked	Checked	Checked
2019-20	10th	Urban	Female	Hispanic or Latino		No				Optional	too much work.	Optional	not like science.	Unchecked	Unchecked	Unchecked	Unchecked	Unchecked	Unchecked	Unchecked	Checked	Unchecked	Unchecked		Unchecked	Unchecked	Unchecked	Unchecked	Unchecked	Unchecked	Checked	Unchecked	Unchecked	Unchecked	Unchecked		No	no	No	Unchecked	Checked	Unchecked	Unchecked	Unchecked	Unchecked	Unchecked	Checked	Checked	Unchecked
2019-20	10th	Urban	Female	Other	arab	Yes	School	Team	Yes	Optional	it's a waste of time in my opinion	Optional	You spend too much of your time doing the project and not working on your actual class	Unchecked	Unchecked	Unchecked	Unchecked	Checked	Unchecked	Unchecked	Unchecked	Unchecked	Unchecked		Unchecked	Unchecked	Unchecked	Unchecked	Unchecked	Checked	Unchecked	Unchecked	Unchecked	Unchecked	Unchecked		No	n/a	No	Checked	Checked	Unchecked	Checked	Checked	Unchecked	Unchecked	Unchecked	Checked	Unchecked
2019-20	10th	Urban	Female	Black or African American		No	Region	Team	No	Optional	It can be very stressful.	Optional	stress	Checked	Unchecked	Unchecked	Checked	Checked	Unchecked	Unchecked	Unchecked	Unchecked	Unchecked		Unchecked	Checked	Unchecked	Unchecked	Unchecked	Unchecked	Unchecked	Unchecked	Unchecked	Unchecked	Unchecked		Yes		Yes	Unchecked	Unchecked	Unchecked	Unchecked	Unchecked	Checked	Unchecked	Checked	Checked	Unchecked
2019-20	9th	Urban	Female	Black or African American		Yes	Region	Individual	Yes	Required	I think it helps students learn more about the stem field and find potential in these projects despite originally wanting to.	Required	If your project has the potential to make it to regionals/ state, you'll never know if you dont compete.	Unchecked	Unchecked	Unchecked	Checked	Unchecked	Unchecked	Unchecked	Unchecked	Unchecked	Unchecked		Unchecked	Unchecked	Unchecked	Unchecked	Unchecked	Unchecked	Unchecked	Unchecked	Unchecked	Unchecked	Unchecked		Yes	nope	Yes	Unchecked	Unchecked	Unchecked	Checked	Unchecked	Unchecked	Unchecked	Unchecked	Checked	Unchecked
2019-20	10th	Urban	Male	White		Yes	School	Individual	Yes	Optional		Optional		Checked	Unchecked	Unchecked	Unchecked	Unchecked	Unchecked	Unchecked	Unchecked	Unchecked	Unchecked		Unchecked	Unchecked	Unchecked	Unchecked	Unchecked	Checked	Unchecked	Unchecked	Unchecked	Unchecked	Unchecked		Yes	No	Yes	Unchecked	Unchecked	Unchecked	Checked	Unchecked	Unchecked	Unchecked	Unchecked	Unchecked	Unchecked
2019-20	10th	Urban	Male	White		Yes	School	Individual	Yes	Optional		Optional		Checked	Unchecked	Unchecked	Unchecked	Unchecked	Unchecked	Unchecked	Unchecked	Unchecked	Unchecked		Checked	Unchecked	Unchecked	Unchecked	Unchecked	Unchecked	Unchecked	Unchecked	Unchecked	Unchecked	Unchecked		Yes	No	Yes	Checked	Checked	Unchecked	Unchecked	Unchecked	Unchecked	Unchecked	Unchecked	Unchecked	Unchecked
2019-20	10th	Urban	Female	White		Yes	Region	Individual	No, but I did a science fair project to satisfy a school project requirement.	Optional	Students are more likely to care about the result of their project, and therefore put forth more effort in completing it, if they are not forced to participate.	Optional	Competition may not be a feasible option for some if they are already committed to other things more related to their field of interest.	Unchecked	Unchecked	Unchecked	Checked	Unchecked	Checked	Unchecked	Unchecked	Unchecked	Unchecked		Unchecked	Unchecked	Checked	Checked	Unchecked	Checked	Unchecked	Unchecked	Checked	Unchecked	Unchecked		Yes	No my project was completed without assistance from my mentor	Yes	Unchecked	Checked	Unchecked	Checked	Unchecked	Unchecked	Unchecked	Unchecked	Checked	Unchecked
2019-20	11th	Rural	Female	Hispanic or Latino		No	School	Team	No, but I did a science fair project to satisfy a school project requirement.	Optional	It can been very hard to balance at times for student that do many extra curricular activities or work outside of school.	Required	If one wants to advance and do good at their project they should be required to complete it to get the best results and be satisfied with their project.	Unchecked	Unchecked	Unchecked	Unchecked	Checked	Unchecked	Unchecked	Checked	Checked	Unchecked		Unchecked	Checked	Unchecked	Unchecked	Unchecked	Checked	Unchecked	Checked	Unchecked	Unchecked	Unchecked		Yes		Yes	Checked	Unchecked	Unchecked	Unchecked	Unchecked	Unchecked	Unchecked	Checked	Checked	Unchecked
2019-20	11th	Rural	Male	White		No	School	Individual	Yes	Required	It brings out creativity in us	Required	Doing a project brings out creativity and new points we would've seen before	Checked	Checked	Unchecked	Checked	Checked	Unchecked	Unchecked	Unchecked	Unchecked	Unchecked		Checked	Unchecked	Unchecked	Unchecked	Unchecked	Unchecked	Unchecked	Unchecked	Unchecked	Unchecked	Unchecked		Yes	maybe some more transparency on whats happening within the science fair. Even though it wasn't her fault	Yes	Checked	Checked	Unchecked	Unchecked	Unchecked	Unchecked	Unchecked	Checked	Checked	Unchecked
2019-20	10th	Rural	Female	Hispanic or Latino		No	School	Individual	Yes	Required	Help you think about how to make an impact on the world	Optional	Some people are shy during competition	Unchecked	Checked	Unchecked	Unchecked	Unchecked	Unchecked	Unchecked	Unchecked	Unchecked	Unchecked		Unchecked	Unchecked	Unchecked	Unchecked	Unchecked	Unchecked	Unchecked	Unchecked	Checked	Unchecked	Unchecked		Yes	No	Yes	Checked	Unchecked	Unchecked	Unchecked	Unchecked	Unchecked	Unchecked	Unchecked	Checked	Unchecked
2019-20	11th	Rural	Male	White		No	District	Individual	No	Optional	AP Classes are very time consuming.	Optional	It is not for everyone.	Unchecked	Unchecked	Unchecked	Unchecked	Unchecked	Unchecked	Unchecked	Checked	Checked	Unchecked		Unchecked	Checked	Checked	Unchecked	Unchecked	Unchecked	Unchecked	Unchecked	Unchecked	Unchecked	Unchecked		Yes	Help with required forms and paperwork.	Yes	Unchecked	Unchecked	Unchecked	Unchecked	Unchecked	Unchecked	Unchecked	Checked	Checked	Unchecked
2019-20	12th	Rural	Male	Black or African American		No	School	Individual	Yes	Optional	N/A	Optional	N/A	Unchecked	Unchecked	Unchecked	Unchecked	Unchecked	Unchecked	Unchecked	Unchecked	Unchecked	Checked		Unchecked	Unchecked	Unchecked	Unchecked	Unchecked	Unchecked	Unchecked	Unchecked	Unchecked	Unchecked	Checked		Yes		Yes	Unchecked	Unchecked	Unchecked	Unchecked	Unchecked	Unchecked	Unchecked	Unchecked	Unchecked	Unchecked
2019-20	12th	Rural	Female	White		No	School	Team	Yes	Optional	Not everyone wants to do a science fair project. It can be expensive and many people have other commitments. Also, if you are not interested in the fair, it affects your work quality.	Optional	Not everyone wants to compete.	Unchecked	Unchecked	Unchecked	Unchecked	Checked	Unchecked	Unchecked	Unchecked	Unchecked	Unchecked		Unchecked	Unchecked	Unchecked	Unchecked	Unchecked	Unchecked	Unchecked	Checked	Unchecked	Unchecked	Unchecked		Yes	no	Yes	Unchecked	Checked	Unchecked	Unchecked	Unchecked	Unchecked	Unchecked	Unchecked	Unchecked	Unchecked
2019-20	10th	Rural	Female	White		Yes	School	Individual	Yes	Optional	Because people who are firced to do something usually won't work hard to give good results	Optional	Same as above	Checked	Unchecked	Checked	Checked	Unchecked	Unchecked	Unchecked	Checked	Unchecked	Unchecked		Unchecked	Checked	Unchecked	Unchecked	Unchecked	Unchecked	Unchecked	Unchecked	Unchecked	Unchecked	Unchecked		Yes	No	Yes	Checked	Checked	Unchecked	Unchecked	Unchecked	Unchecked	Unchecked	Checked	Unchecked	Unchecked
2019-20	10th	Rural	Female	Hispanic or Latino		No	School	Individual	Yes	Optional	Students are already taking other classes, and they are also in other extracurricular activities. This doesn't give them enough time to properly test out their question. Additionally, I know many students don't enjoy the science fair projects because they do not know how to conduct a proper one.	Optional	Students might not want to participate, and it might make the student anxious or uncomfortable.	Unchecked	Unchecked	Unchecked	Unchecked	Unchecked	Unchecked	Unchecked	Unchecked	Unchecked	Unchecked		Unchecked	Unchecked	Unchecked	Unchecked	Unchecked	Unchecked	Unchecked	Unchecked	Unchecked	Unchecked	Unchecked		No		Yes	Checked	Checked	Checked	Unchecked	Unchecked	Unchecked	Unchecked	Unchecked	Unchecked	Unchecked
2019-20	9th	Rural	Male	Hispanic or Latino		No	District	Individual	Yes	Optional	Not everyone has enough time to do and complete a science project. Not everyone has the resources to do a science project	Optional	Not everyone has the ability time and skill to go compete and present in front of someone. Certain people dont have the same abilities all around, and its not fair.	Unchecked	Unchecked	Unchecked	Checked	Unchecked	Unchecked	Unchecked	Checked	Unchecked	Unchecked		Unchecked	Checked	Unchecked	Unchecked	Checked	Unchecked	Unchecked	Unchecked	Checked	Unchecked	Unchecked		Yes		Yes	Checked	Unchecked	Unchecked	Unchecked	Checked	Unchecked	Unchecked	Checked	Checked	Unchecked
2019-20	10th	Rural	Female	White		No	School	Individual	Yes	Optional	Some people like to do science fairs and others have different specialties that aren't science related.	Optional	Some people get stressed when it comes to competition and it's unnecessary stress upon them.	Checked	Unchecked	Unchecked	Checked	Checked	Unchecked	Unchecked	Checked	Unchecked	Unchecked		Unchecked	Unchecked	Unchecked	Unchecked	Unchecked	Checked	Unchecked	Unchecked	Unchecked	Unchecked	Unchecked		Yes	NA	Yes	Unchecked	Checked	Unchecked	Unchecked	Unchecked	Unchecked	Unchecked	Unchecked	Unchecked	Unchecked
2019-20	11th	Rural	Female	White		Yes	Region	Individual	Yes	Required	Requiring the participation of science fair allows students to enrich themselves in all areas of science, in which they can expand into a profession if they are in terms interested in the prior experience of science fair.	Optional	A student shouldn't be forced to compete in a competition if they are not comfortable in the idea of it, only if they are willing to do so.	Unchecked	Checked	Unchecked	Checked	Unchecked	Unchecked	Unchecked	Checked	Unchecked	Unchecked		Unchecked	Checked	Checked	Checked	Unchecked	Unchecked	Checked	Checked	Unchecked	Unchecked	Unchecked		Yes	I would have liked to be given more background on performing the experiment itself as well as more insight into what to expect in the science fair competition.	Yes	Checked	Unchecked	Unchecked	Unchecked	Unchecked	Unchecked	Unchecked	Unchecked	Checked	Unchecked
2019-20	9th	Rural	Female	White		No	Region	Team	Yes	Optional	doing the science fair is not fun and it is very stressful	Optional	science fair is not fun and is very stressful	Checked	Unchecked	Unchecked	Checked	Unchecked	Unchecked	Unchecked	Unchecked	Unchecked	Unchecked		Unchecked	Unchecked	Unchecked	Unchecked	Unchecked	Unchecked	Unchecked	Checked	Unchecked	Unchecked	Unchecked		Yes		Yes	Checked	Checked	Unchecked	Unchecked	Unchecked	Unchecked	Unchecked	Checked	Checked	Unchecked
2019-20	9th	Suburban	Female	Black or African American		No	School	Individual	No, but I did a science fair project to satisfy a school project requirement.	Optional	Because it takes up a lot of unnecessary time. Especially when the project doesn't relate to what you're learning in the class.	Optional	Because science fair moved at a faster pace and is even harder than an IRP.	Checked	Unchecked	Unchecked	Checked	Checked	Unchecked	Unchecked	Checked	Unchecked	Unchecked		Unchecked	Unchecked	Unchecked	Unchecked	Unchecked	Checked	Checked	Unchecked	Unchecked	Unchecked	Unchecked		No	I would have appreciated more help fine tuning my project. The issues with my project were reviewed by multiple people yet no one brought it up except the judges.	No	Unchecked	Unchecked	Unchecked	Unchecked	Unchecked	Unchecked	Unchecked	Unchecked	Checked	Unchecked
2019-20	10th	Suburban	Male	Asian		Yes	School	Individual	Yes	Optional	I think it should be optional for the kids who do not want to do it. I would definitely do science fair if it was an option but those who don't want to do science fair but want to take honors should have the option to not take science fair.	Optional	I feel some people are not comfortable competing with their projects.	Unchecked	Unchecked	Unchecked	Checked	Unchecked	Unchecked	Unchecked	Unchecked	Unchecked	Unchecked		Unchecked	Checked	Unchecked	Unchecked	Unchecked	Unchecked	Unchecked	Unchecked	Unchecked	Unchecked	Unchecked		Yes	We could have had more of a guideline to help stay on track.	Yes	Unchecked	Unchecked	Unchecked	Checked	Unchecked	Unchecked	Unchecked	Unchecked	Checked	Unchecked
2019-20	10th	Suburban	Male	Asian		No	School	Individual	Yes	Required	Experimenting with new Ideas are important as they can open your eyes to new things in the world.	Optional	Science fairs are too be experimental and research dependent. Competition is based on confidence in what your experiment was instead of trial and error.	Checked	Unchecked	Checked	Checked	Checked	Unchecked	Unchecked	Unchecked	Unchecked	Unchecked		Unchecked	Checked	Checked	Unchecked	Unchecked	Unchecked	Unchecked	Unchecked	Unchecked	Unchecked	Unchecked		Yes	Hpw the process went since this was my first actual IRP	Yes	Checked	Checked	Checked	Checked	Checked	Checked	Unchecked	Unchecked	Unchecked	Unchecked
2019-20	10th	Suburban	Female	Asian		No	School	Team	Yes	Optional	Some people don't have the time. The amount of time they spend on the science fair, they could spend on their other homework or studying.	Optional	Some people don't have the time. The amount of time they spend on the science fair, they could spend on their other homework or studying.	Checked	Checked	Unchecked	Unchecked	Checked	Unchecked	Unchecked	Unchecked	Unchecked	Unchecked		Unchecked	Unchecked	Unchecked	Unchecked	Unchecked	Unchecked	Unchecked	Unchecked	Unchecked	Unchecked	Unchecked		No	I had a couple questions that my teacher told me to go and google	No	Unchecked	Unchecked	Unchecked	Unchecked	Unchecked	Unchecked	Unchecked	Unchecked	Checked	Unchecked
2019-20	10th	Suburban	Male	White		Yes	School	Individual	Yes	Optional		Optional		Unchecked	Unchecked	Unchecked	Unchecked	Unchecked	Unchecked	Unchecked	Unchecked	Unchecked	Unchecked		Checked	Unchecked	Unchecked	Unchecked	Checked	Unchecked	Checked	Checked	Unchecked	Checked	Unchecked		Yes		No	Unchecked	Unchecked	Unchecked	Checked	Checked	Checked	Unchecked	Unchecked	Unchecked	Checked
2019-20	9th	Suburban	Male	Asian		No	School	Individual	No, but I did a science fair project to satisfy a school project requirement.	Optional	The IRP is pretty much just a science fair.		I don't understand what the question is asking.	Checked	Unchecked	Unchecked	Unchecked	Unchecked	Unchecked	Unchecked	Unchecked	Unchecked	Unchecked		Unchecked	Unchecked	Unchecked	Unchecked	Unchecked	Unchecked	Checked	Unchecked	Unchecked	Unchecked	Unchecked		Yes		Yes	Unchecked	Unchecked	Unchecked	Checked	Unchecked	Unchecked	Unchecked	Unchecked	Unchecked	Checked
2019-20	12th	Suburban	Female	Hispanic or Latino		No		Team	No, but I did a science fair project to satisfy a school project requirement.	Optional	I don't believe everyone should be required to spend time and energy on something that they don't want to do. Those who want to will produce much better results and presentations.	Optional	Competition may scare certain people off. Especially if they don't want to do it, it'll bring poor results.	Unchecked	Unchecked	Unchecked	Unchecked	Checked	Unchecked	Unchecked	Checked	Checked	Unchecked		Unchecked	Unchecked	Unchecked	Unchecked	Unchecked	Checked	Unchecked	Unchecked	Unchecked	Unchecked	Unchecked		Yes	N/A	Yes	Unchecked	Checked	Unchecked	Unchecked	Checked	Unchecked	Unchecked	Checked	Unchecked	Unchecked
2019-20	9th	Suburban	Female	Asian		No	School	Individual	No	Optional	They are a lot of work.	Optional	There are many different types.	Checked	Checked	Unchecked	Checked	Checked	Unchecked	Unchecked	Checked	Checked	Unchecked		Unchecked	Checked	Checked	Checked	Unchecked	Checked	Unchecked	Unchecked	Unchecked	Unchecked	Unchecked		No	Guidance	No	Checked	Checked	Unchecked	Unchecked	Unchecked	Unchecked	Unchecked	Unchecked	Checked	Unchecked
2019-20	9th	Suburban	Female	White		No			No	Optional	I have always done science fair so I continued to. I also wanted the major grade for 100's.	Optional	You may not want to because you did it for fun.	Checked	Unchecked	Unchecked	Unchecked	Checked	Unchecked	Unchecked	Checked	Unchecked	Unchecked		Unchecked	Unchecked	Checked	Unchecked	Unchecked	Unchecked	Unchecked	Unchecked	Unchecked	Unchecked	Unchecked		No	Guidance on Scienteer	No	Unchecked	Checked	Checked	Unchecked	Unchecked	Unchecked	Unchecked	Unchecked	Unchecked	Unchecked
2019-20	9th	Suburban	Female	Black or African American		No				Optional	In elementary and middle schools I think it should be required because it prepares them for more projects to come. In high school I think it should be optional because the kids/teenagers already have a lot of work to do.	Required	I think science fair projects for competition should be required because sometimes most people just enter science fair projects for competition for the prizes.	Unchecked	Unchecked	Unchecked	Checked	Checked	Unchecked	Unchecked	Unchecked	Unchecked	Unchecked		Unchecked	Unchecked	Checked	Unchecked	Unchecked	Unchecked	Unchecked	Unchecked	Unchecked	Unchecked	Unchecked		Yes	No, there wasn't	Yes	Checked	Unchecked	Unchecked	Checked	Checked	Unchecked	Unchecked	Checked	Unchecked	Unchecked
2019-20	9th	Suburban	Male	White		Yes	School	Individual	Yes	Optional	Because while they do help in demonstrating the scientific process, you can understand it after the first time. Having done science fair 6 years in a row, I can say that 1 year is all that should be required.	Optional	Same as 7	Checked	Unchecked	Unchecked	Checked	Unchecked	Unchecked	Unchecked	Checked	Checked	Unchecked		Unchecked	Unchecked	Unchecked	Unchecked	Unchecked	Checked	Checked	Checked	Checked	Unchecked	Unchecked		Yes		Yes	Checked	Checked	Unchecked	Checked	Unchecked	Unchecked	Unchecked	Unchecked	Unchecked	Unchecked
2019-20	9th	Suburban	Female	Asian		Yes	School	Individual	Yes	Required	At least for a few years in elementary school. If people feel like this path in science is fun they would want to continue it, but don't drag others who don't care into science fair; it is a lot of work	Required	Same reason as above. Competitions will bring the best out of a student's project and compel them to try harder then not caring at all.	Checked	Checked	Unchecked	Unchecked	Unchecked	Unchecked	Unchecked	Unchecked	Unchecked	Unchecked		Unchecked	Checked	Unchecked	Checked	Unchecked	Unchecked	Unchecked	Unchecked	Unchecked	Unchecked	Unchecked		No	I don't think I needed help	No	Unchecked	Unchecked	Checked	Unchecked	Checked	Checked	Unchecked	Unchecked	Unchecked	Unchecked
2019-20	9th	Suburban	Male	Asian		No	School	Individual	No	Required	I think that doing science fair on a non competition level really does help a lot of kids to grasp certain concepts they might be unsure about.	Optional	I think that science fair has become not a competition between kids but a competition between parents. As students are pushed to do more complex projects, average kids who just want to learn something are left behind in the dust. Honestly, I also think that by making science fair something "important", a lot of kids who don't do it feel very devalued and even just plain stupid. This is wrong, and…	Checked	Unchecked	Unchecked	Unchecked	Unchecked	Unchecked	Unchecked	Unchecked	Unchecked	Unchecked		Unchecked	Unchecked	Unchecked	Checked	Unchecked	Unchecked	Unchecked	Unchecked	Unchecked	Unchecked	Unchecked		No	Since it's my first time doing high school science fair, I was kind of surprised with how the teachers didn't really tell us much about the board or the logistics of the fair. For example, they told us about the fair a week before it happened.	No	Unchecked	Checked	Unchecked	Unchecked	Unchecked	Unchecked	Unchecked	Checked	Unchecked	Unchecked
2019-20	10th	Suburban	Male	Other	Kekistani	Yes	School	Individual	Yes	Optional	You get actual projects instead of BS and made up data	Optional	See above	Checked	Unchecked	Unchecked	Unchecked	Unchecked	Unchecked	Unchecked	Unchecked	Unchecked	Unchecked		Unchecked	Unchecked	Unchecked	Unchecked	Unchecked	Checked	Checked	Checked	Unchecked	Unchecked	Unchecked		Yes		Yes	Unchecked	Unchecked	Unchecked	Checked	Unchecked	Unchecked	Unchecked	Unchecked	Checked	Checked
2019-20	10th	Suburban	Male	Asian		Yes	School	Individual	No, but I did a science fair project to satisfy a school project requirement.	Optional	I believe that forcing others to be creative is not the best way to inspire others to be more creative in their daily lives and other classes.	Optional	Not everyone excels at competion	Unchecked	Unchecked	Unchecked	Checked	Unchecked	Unchecked	Unchecked	Checked	Unchecked	Unchecked		Unchecked	Unchecked	Unchecked	Unchecked	Unchecked	Checked	Unchecked	Unchecked	Unchecked	Unchecked	Unchecked		No	More help with the binder	No	Checked	Unchecked	Checked	Unchecked	Checked	Checked	Unchecked	Unchecked	Unchecked	Unchecked
2019-20	10th	Suburban	Male	Asian		No	School	Individual	No	Optional		Optional		Unchecked	Unchecked	Unchecked	Unchecked	Unchecked	Unchecked	Unchecked	Checked	Checked	Unchecked		Unchecked	Unchecked	Unchecked	Unchecked	Unchecked	Unchecked	Checked	Unchecked	Unchecked	Unchecked	Unchecked		Yes	NA	Yes	Checked	Unchecked	Checked	Checked	Unchecked	Checked	Unchecked	Unchecked	Unchecked	Unchecked
2019-20	10th	Suburban	Female	Asian		No	School	Team	No, but I did a science fair project to satisfy a school project requirement.	Optional	I think Science fairs should be optional, because not everyone is interested in doing experiments and that results in laziness and no interest in finishing the project.	Optional	Not many people like competition and only do the project for satisfaction of getting there grade from the teacher.	Unchecked	Unchecked	Unchecked	Unchecked	Checked	Unchecked	Unchecked	Unchecked	Unchecked	Unchecked		Unchecked	Unchecked	Unchecked	Unchecked	Unchecked	Unchecked	Unchecked	Unchecked	Unchecked	Unchecked	Checked	I had a team and therefore I didn't any help from others	Yes	No, my team got all the help we needed.	Yes	Unchecked	Unchecked	Unchecked	Checked	Unchecked	Unchecked	Unchecked	Unchecked	Unchecked	Unchecked
2019-20	9th	Suburban	Male	Asian		No	School	Individual	No, but I did a science fair project to satisfy a school project requirement.	Optional	Some people cant do the work necessary for science fair. It wouldn't be right to force them to do something they cant or wont do.	Optional	Some people want to keep their work to themselves.	Checked	Checked	Checked	Checked	Checked	Unchecked	Unchecked	Unchecked	Unchecked	Unchecked		Unchecked	Checked	Checked	Checked	Unchecked	Checked	Checked	Unchecked	Checked	Unchecked	Unchecked		Yes	Not really, no	Yes	Checked	Checked	Unchecked	Checked	Unchecked	Checked	Unchecked	Checked	Checked	Unchecked
2019-20	9th	Suburban	Male	Asian		No	School	Individual	No	Optional		Optional		Checked	Checked	Unchecked	Checked	Unchecked	Unchecked	Unchecked	Checked	Checked	Unchecked		Unchecked	Unchecked	Unchecked	Unchecked	Unchecked	Unchecked	Checked	Checked	Checked	Unchecked	Unchecked		Yes		Yes	Unchecked	Unchecked	Unchecked	Unchecked	Unchecked	Unchecked	Unchecked	Unchecked	Checked	Unchecked
2019-20	9th	Suburban	Female	Asian		No	School	Individual	No	Required	I think science fair should not be required, but only periodically (ex. middle school). However, after the period of time ends, kids should be able to choose whether or not they participate in science fair. I remember distinctly, from 6th grade, I had a friend who hated science fair and did not want to do it, but it was required by the school. However, when she actually started doing the project,…	Optional	Speaking from my personal experience with science fair, I enjoy it significantly more when it is optional. When things science fair is not optional, I do the project more to satisfy a school requirement rather than to satisfy my curiosity or scientific interest. However, when science fair is optional (like this time), I feel more motivated to do a project that I want to do, rather than doing what…	Unchecked	Unchecked	Unchecked	Checked	Unchecked	Unchecked	Unchecked	Checked	Checked	Unchecked		Unchecked	Checked	Checked	Unchecked	Unchecked	Checked	Unchecked	Unchecked	Unchecked	Unchecked	Unchecked		Yes	No	Yes	Unchecked	Unchecked	Unchecked	Unchecked	Checked	Unchecked	Unchecked	Unchecked	Unchecked	Checked
2019-20	9th	Suburban	Female	Asian		No	School	Individual	Yes	Optional	Because there are children who have too much time for other activities.	Optional	Because there are people who just keep the research to themselves.	Checked	Unchecked	Unchecked	Checked	Unchecked	Unchecked	Unchecked	Checked	Unchecked	Unchecked		Unchecked	Unchecked	Unchecked	Checked	Unchecked	Unchecked	Unchecked	Unchecked	Unchecked	Unchecked	Unchecked		Yes	None	Yes	Checked	Checked	Checked	Checked	Checked	Checked	Checked	Checked	Checked	Checked
2019-20	9th	Suburban	Female	Asian		No	District	Individual	No	Optional	It should only be for people who enjoy science.	Optional	Some people do projects for fun, not for competition.	Checked	Unchecked	Unchecked	Checked	Unchecked	Unchecked	Unchecked	Checked	Unchecked	Unchecked		Unchecked	Unchecked	Unchecked	Checked	Unchecked	Unchecked	Unchecked	Unchecked	Unchecked	Unchecked	Unchecked		Yes	More access to different labs and products.	Yes	Unchecked	Unchecked	Checked	Unchecked	Checked	Unchecked	Unchecked	Unchecked	Checked	Unchecked
2019-20	9th	Suburban	Male	Asian		No	School	Individual	No, but I did a science fair project to satisfy a school project requirement.	Optional	The students that don't want to do science fair would be forced to do a project. Because they're not motivated to do a project, the project won't be as thorough and refined. In the end, nobody will learn anything new.	Optional	People shouldn't be forced to compete in anything unless they want to.	Checked	Checked	Unchecked	Unchecked	Checked	Unchecked	Unchecked	Checked	Unchecked	Unchecked		Unchecked	Checked	Checked	Unchecked	Unchecked	Unchecked	Unchecked	Unchecked	Checked	Unchecked	Unchecked		No	N/A	No	Checked	Unchecked	Unchecked	Unchecked	Checked	Unchecked	Unchecked	Unchecked	Checked	Unchecked
2019-20	9th	Suburban	Male	Asian		No	School	Individual	No	Optional	Science Fair and fairs in general should be based on interests of the student. A student shouldn't be forced to participate in a competition if they do not want to.	Optional	A student should choose whether they would like to compete, based on how the feel they would do.	Checked	Unchecked	Unchecked	Unchecked	Unchecked	Unchecked	Unchecked	Unchecked	Unchecked	Unchecked		Unchecked	Unchecked	Unchecked	Checked	Unchecked	Unchecked	Unchecked	Unchecked	Checked	Unchecked	Unchecked		Yes		Yes	Checked	Unchecked	Unchecked	Unchecked	Checked	Checked	Unchecked	Unchecked	Checked	Unchecked
2019-20	9th	Suburban	Female	White		Yes	School	Individual	No, but I did a science fair project to satisfy a school project requirement.	Optional	I think science fair is not the best choice for everyone, science is not everyone's strongest subject anyway	Optional	People should get to decide whether they compete or not	Checked	Unchecked	Unchecked	Checked	Checked	Unchecked	Unchecked	Checked	Unchecked	Unchecked		Unchecked	Checked	Unchecked	Unchecked	Unchecked	Unchecked	Checked	Unchecked	Unchecked	Unchecked	Unchecked		Yes		Yes	Unchecked	Unchecked	Unchecked	Unchecked	Checked	Unchecked	Unchecked	Checked	Unchecked	Unchecked
2019-20	10th	Suburban	Female	Asian		No	School	Team	No, but I did a science fair project to satisfy a school project requirement.	Optional	Students should have a choice depending on their interests.	Optional	Students should have a choice depending on their interests.	Checked	Checked	Unchecked	Unchecked	Unchecked	Checked	Unchecked	Checked	Checked	Unchecked		Unchecked	Unchecked	Unchecked	Checked	Unchecked	Unchecked	Unchecked	Unchecked	Checked	Unchecked	Unchecked		Yes		No	Unchecked	Checked	Unchecked	Checked	Unchecked	Checked	Checked	Unchecked	Checked	Unchecked
2019-20	9th	Suburban	Female	Asian		No	School	Individual	No, but I did a science fair project to satisfy a school project requirement.	Optional	I think it should be optional because science fair takes a lot of time and some people may not have that much time because of sports or other requirements.	Optional	Some people may have stage fright or may not feel comfortable presenting in front of other people.	Checked	Unchecked	Unchecked	Unchecked	Unchecked	Unchecked	Unchecked	Unchecked	Unchecked	Unchecked		Unchecked	Checked	Unchecked	Unchecked	Unchecked	Unchecked	Unchecked	Unchecked	Checked	Unchecked	Unchecked		Yes	No	Yes	Unchecked	Unchecked	Unchecked	Unchecked	Checked	Checked	Unchecked	Unchecked	Unchecked	Unchecked
2019-20	9th	Suburban	Male	White		No	School	Individual	No, but I did a science fair project to satisfy a school project requirement.	Optional	Making the science fair optional would allow for the participants who wish to complete the project out of personal curiosity be identified out of those who complete it in a mandatory fashion. Those who do complete the project as a mandatory grade often will not learn as much as if it were an optional project as they would be more concerned with a grade than the actual experiment and experience of…	Optional	The competition is not suited for all people and places undo stress where there need not be.	Unchecked	Unchecked	Unchecked	Unchecked	Unchecked	Unchecked	Unchecked	Unchecked	Unchecked	Unchecked		Unchecked	Unchecked	Unchecked	Unchecked	Unchecked	Unchecked	Unchecked	Unchecked	Unchecked	Unchecked	Unchecked		Yes	No	Yes	Unchecked	Unchecked	Unchecked	Unchecked	Unchecked	Unchecked	Unchecked	Unchecked	Unchecked	Unchecked
2019-20	10th	Suburban	Female	Asian		Yes	Region	Individual	Yes	Optional		Required		Checked	Unchecked	Unchecked	Unchecked	Unchecked	Unchecked	Unchecked	Checked	Unchecked	Unchecked		Unchecked	Unchecked	Unchecked	Unchecked	Unchecked	Unchecked	Checked	Unchecked	Unchecked	Unchecked	Unchecked		No		Yes	Unchecked	Unchecked	Unchecked	Unchecked	Unchecked	Unchecked	Unchecked	Unchecked	Unchecked	Unchecked
2019-20	9th	Suburban	Male	Black or African American		No				Required	i think it should be required to do science fair because it pushes you to do something your not used to and come up with cool and creative ideas	Optional	i say the competition should be optional because not everyone wants to compete and some just want the grade. Also some people that dont compete is because their too nervous or scared too so thats why	Unchecked	Unchecked	Unchecked	Unchecked	Checked	Unchecked	Unchecked	Unchecked	Unchecked	Unchecked		Checked	Unchecked	Checked	Unchecked	Unchecked	Checked	Unchecked	Unchecked	Unchecked	Unchecked	Unchecked		Yes		Yes	Unchecked	Checked	Unchecked	Unchecked	Unchecked	Unchecked	Unchecked	Unchecked	Checked	Unchecked
2019-20	9th	Suburban	Male	Black or African American		No	School	Team	No	Optional	because in highschool you have many things to do and a project is adding on to the stress	Optional	because some people take the science fair serious and others do it just to do something	Unchecked	Unchecked	Unchecked	Unchecked	Unchecked	Unchecked	Unchecked	Unchecked	Unchecked	Checked	myself	Unchecked	Unchecked	Unchecked	Unchecked	Unchecked	Unchecked	Unchecked	Unchecked	Unchecked	Unchecked	Checked	my partners help	No	more help from the teachers	No	Unchecked	Unchecked	Unchecked	Unchecked	Unchecked	Unchecked	Unchecked	Unchecked	Unchecked	Unchecked
2019-20	9th	Suburban	Female	Hispanic or Latino		Yes	School	Team	No, but I did a science fair project to satisfy a school project requirement.	Optional	Not everyone is motivated to do science fair.	Optional	What if the student had plans beforehand and then they ended up making competition then can't attend and get disqualified.	Checked	Unchecked	Unchecked	Checked	Checked	Unchecked	Unchecked	Unchecked	Unchecked	Unchecked		Unchecked	Unchecked	Unchecked	Unchecked	Unchecked	Unchecked	Unchecked	Checked	Unchecked	Unchecked	Unchecked		Yes		Yes	Unchecked	Checked	Unchecked	Unchecked	Unchecked	Unchecked	Unchecked	Unchecked	Unchecked	Unchecked
2019-20	9th	Suburban	Female	Hispanic or Latino		Yes	School	Team	No, but I did a science fair project to satisfy a school project requirement.	Optional	Not everyone is motivated to do science fair.	Optional	What if the student had plans beforehand and then they ended up making competition then can't attend and get disqualified.	Checked	Unchecked	Unchecked	Checked	Checked	Unchecked	Unchecked	Unchecked	Unchecked	Unchecked		Unchecked	Unchecked	Unchecked	Unchecked	Unchecked	Unchecked	Unchecked	Checked	Unchecked	Unchecked	Unchecked		Yes		Yes	Unchecked	Checked	Unchecked	Unchecked	Unchecked	Unchecked	Unchecked	Unchecked	Unchecked	Unchecked
2019-20	9th	Suburban	Female	Black or African American		No	School	Individual	Yes	Optional		Optional		Unchecked	Unchecked	Unchecked	Unchecked	Unchecked	Unchecked	Unchecked	Checked	Unchecked	Unchecked		Unchecked	Unchecked	Checked	Unchecked	Unchecked	Unchecked	Unchecked	Unchecked	Unchecked	Unchecked	Unchecked		No	no	No	Unchecked	Checked	Checked	Checked	Checked	Checked	Unchecked	Unchecked	Checked	Unchecked
2019-20	10th	Suburban	Female	Hispanic or Latino		No	District	Individual	No, but I did a science fair project to satisfy a school project requirement.	Optional	Because it is more rewarding for the students who collect reliable data rather than students who are trying to complete the project for a grade.	Optional	Similar to the reason above but some people can not handle to public speaking that comes with competing.	Unchecked	Checked	Unchecked	Unchecked	Unchecked	Unchecked	Unchecked	Checked	Checked	Unchecked		Unchecked	Unchecked	Unchecked	Unchecked	Unchecked	Unchecked	Unchecked	Unchecked	Checked	Unchecked	Unchecked		Yes	I would have liked to make a more structured schedule for collection of data	Yes	Checked	Checked	Unchecked	Unchecked	Checked	Unchecked	Checked	Checked	Checked	Unchecked
2019-20	11th	Suburban	Male	Asian		Yes	School	Individual	Yes	Optional	Some people may not be interested.	Optional	Some people may not want to do competitions.	Unchecked	Unchecked	Unchecked	Unchecked	Unchecked	Checked	Unchecked	Checked	Checked	Unchecked		Unchecked	Unchecked	Checked	Unchecked	Unchecked	Checked	Unchecked	Unchecked	Unchecked	Unchecked	Unchecked		No	N/A	Yes	Checked	Unchecked	Checked	Checked	Unchecked	Unchecked	Unchecked	Checked	Checked	Unchecked
2019-20	9th	Suburban	Male	White		No		Individual	Yes	Optional	There is no point in forcing people to work alone for something many don't plan to far with	Optional	Same thing If you want to do it do it	Checked	Checked	Unchecked	Checked	Checked	Unchecked	Unchecked	Unchecked	Unchecked	Unchecked		Unchecked	Checked	Unchecked	Unchecked	Unchecked	Unchecked	Unchecked	Unchecked	Unchecked	Unchecked	Unchecked		Yes	No	Yes	Checked	Checked	Unchecked	Unchecked	Unchecked	Unchecked	Unchecked	Unchecked	Unchecked	Unchecked
2019-20	9th	Suburban	Male	White		No	School	Individual	Yes	Optional		Optional		Checked	Unchecked	Checked	Unchecked	Unchecked	Unchecked	Unchecked	Checked	Checked	Unchecked		Unchecked	Unchecked	Unchecked	Checked	Unchecked	Checked	Checked	Unchecked	Unchecked	Unchecked	Unchecked		Yes		Yes	Unchecked	Checked	Unchecked	Checked	Unchecked	Unchecked	Unchecked	Unchecked	Checked	Unchecked
2019-20	9th	Suburban	Female	White		No				Required	Science fair is a great experience that all kids should do. It teaches you more than just science, it teaches you how to speak in front of a stranger and organization.	Required	Science fair projects for competitions should be required because it offers kids with great competing strategies.	Unchecked	Unchecked	Unchecked	Checked	Unchecked	Unchecked	Unchecked	Checked	Checked	Unchecked		Unchecked	Unchecked	Checked	Unchecked	Unchecked	Checked	Checked	Unchecked	Checked	Unchecked	Unchecked		Yes		Yes	Checked	Checked	Checked	Unchecked	Unchecked	Unchecked	Unchecked	Checked	Unchecked	Unchecked
2019-20	11th	Suburban	Male	White		No	School	Individual	Yes	Required	I just think it is a good idea to do it at least once. To do your own research, come to your own conclusions instead of just being fed the info.	Optional	I don't have a strong opinion either way.	Checked	Unchecked	Unchecked	Unchecked	Unchecked	Unchecked	Unchecked	Unchecked	Unchecked	Unchecked		Unchecked	Unchecked	Unchecked	Unchecked	Unchecked	Checked	Checked	Unchecked	Unchecked	Unchecked	Unchecked		Yes	No	Yes	Checked	Checked	Unchecked	Checked	Checked	Checked	Unchecked	Checked	Checked	Unchecked
2019-20	9th	Suburban	Female	Black or African American		Yes	School	Individual	Yes	Optional	Some people don't have time and resources to complete the science fair.	Optional	Some people don't want their work on display.	Checked	Checked	Unchecked	Checked	Checked	Unchecked	Unchecked	Checked	Unchecked	Unchecked		Unchecked	Checked	Checked	Checked	Checked	Unchecked	Checked	Unchecked	Unchecked	Unchecked	Unchecked		Yes	I got all the help that i needed.	Yes	Checked	Checked	Unchecked	Unchecked	Checked	Unchecked	Unchecked	Checked	Checked	Unchecked
2019-20	11th	Suburban	Male	Other	Mixed	Yes	School	Team	No, but I did a science fair project to satisfy a school project requirement.	Optional	Science Fair is a large time investment and being forced to do it may push away those casual interested in science.	Optional	Forced competition is unhealthy	Unchecked	Unchecked	Unchecked	Unchecked	Unchecked	Unchecked	Unchecked	Unchecked	Unchecked	Unchecked		Unchecked	Unchecked	Unchecked	Unchecked	Unchecked	Unchecked	Unchecked	Unchecked	Unchecked	Unchecked	Unchecked		Yes		Yes	Unchecked	Checked	Checked	Unchecked	Checked	Checked	Checked	Unchecked	Unchecked	Unchecked
2019-20	9th	Suburban	Male	White		No	School	Individual	Yes	Required	it helps people, especially high schoolers, get ready for the real world where they might have to make posters or conduct elaborate research on a certain topic and present it in front of others.	Optional	people can choose whether or not they compete, it only matters that they try their best.	Checked	Unchecked	Unchecked	Checked	Unchecked	Unchecked	Unchecked	Checked	Unchecked	Unchecked		Unchecked	Checked	Unchecked	Unchecked	Unchecked	Unchecked	Unchecked	Unchecked	Unchecked	Unchecked	Unchecked		Yes	no, i got all the help i asked for(the stuff in i didnt understand/ that wasnt specified)	Yes	Unchecked	Unchecked	Unchecked	Checked	Checked	Unchecked	Unchecked	Unchecked	Unchecked	Unchecked
2019-20	9th	Suburban	Female	White		No	School	Team	Yes	Optional	Many students, like me, are very interested in science, but are not interested in completing projects.	Optional	I think students should want to participate in science fair, but be required to for a class.	Checked	Unchecked	Unchecked	Unchecked	Checked	Unchecked	Unchecked	Checked	Unchecked	Unchecked		Unchecked	Unchecked	Checked	Checked	Checked	Checked	Checked	Checked	Unchecked	Unchecked	Unchecked		Yes		No	Unchecked	Unchecked	Unchecked	Checked	Unchecked	Unchecked	Checked	Unchecked	Checked	Unchecked
2019-20	9th	Suburban	Male	Asian		No	District	Individual	Yes	Optional	I don't like it.	Optional	I don't like it.	Checked	Unchecked	Unchecked	Unchecked	Unchecked	Unchecked	Unchecked	Checked	Unchecked	Unchecked		Unchecked	Unchecked	Unchecked	Unchecked	Unchecked	Unchecked	Unchecked	Unchecked	Unchecked	Unchecked	Unchecked		No	Letting me drop out.	No	Checked	Checked	Checked	Checked	Checked	Checked	Checked	Unchecked	Checked	Checked
2019-20	9th	Suburban	Male	Asian		No		Individual	Yes	Optional	I feel some people have too much work to do without having the science fair to deal with.	Required		Checked	Unchecked	Unchecked	Unchecked	Unchecked	Unchecked	Unchecked	Unchecked	Unchecked	Unchecked		Unchecked	Unchecked	Unchecked	Checked	Unchecked	Checked	Unchecked	Unchecked	Unchecked	Unchecked	Unchecked		Yes		No	Unchecked	Unchecked	Unchecked	Unchecked	Unchecked	Unchecked	Unchecked	Checked	Checked	Unchecked
2019-20	10th	Suburban	Female	Asian		Yes	School	Team	Yes	Optional	Some student do not have the time to do science fair on top of coursework and work from other subjects.	Optional	If a student's interests are not strong towards science related subjects, then they shouldn't be required to attend a science fair for competition. Although, it could be helpful to do in order to gain a deeper understanding of the area of science they choose to focus on.	Unchecked	Unchecked	Unchecked	Checked	Unchecked	Unchecked	Unchecked	Unchecked	Unchecked	Unchecked		Unchecked	Checked	Unchecked	Unchecked	Unchecked	Checked	Unchecked	Unchecked	Unchecked	Unchecked	Unchecked		Yes		Yes	Checked	Checked	Unchecked	Checked	Unchecked	Unchecked	Unchecked	Unchecked	Unchecked	Unchecked
2019-20	10th	Suburban	Female	Asian		Yes	School	Individual	Yes	Optional	I think it should be optional because a lot of people may want to learn about the related subjects but not want to go through the entire process of conducting an experiment. It's also hard for some students who are divorced or don't have access to a lot of things and it also takes time away from other activities and homework.	Optional	I think it should be optional because a lot of people may want to learn about the related subjects but not want to go through the entire process of conducting an experiment. It's also hard for some students who are divorced or don't have access to a lot of things and it also takes time away from other activities and homework.	Checked	Unchecked	Unchecked	Unchecked	Unchecked	Unchecked	Unchecked	Checked	Unchecked	Unchecked		Unchecked	Unchecked	Unchecked	Checked	Unchecked	Unchecked	Checked	Checked	Unchecked	Unchecked	Unchecked		Yes	Overall I got all the help I needed I just wish that the directions would have been a little more concise and specific.	Yes	Checked	Unchecked	Unchecked	Unchecked	Unchecked	Unchecked	Unchecked	Unchecked	Unchecked	Unchecked
2019-20	10th	Suburban	Female	White		Yes	School	Team	Yes	Optional	If you are not passionate about the topic then you won't have a fun time completing it.	Optional	same reason	Checked	Unchecked	Unchecked	Checked	Checked	Unchecked	Unchecked	Unchecked	Unchecked	Unchecked		Unchecked	Unchecked	Unchecked	Unchecked	Unchecked	Checked	Unchecked	Unchecked	Unchecked	Unchecked	Unchecked		Yes	no	Yes	Unchecked	Unchecked	Unchecked	Checked	Unchecked	Unchecked	Unchecked	Unchecked	Checked	Checked
2019-20	10th	Suburban	Male	White		Yes		Individual	Yes	Optional	It is unnecessary to force people to do a long term project instead of having more time in class to learn	Optional	Same as above	Checked	Checked	Unchecked	Unchecked	Unchecked	Unchecked	Unchecked	Unchecked	Unchecked	Unchecked		Unchecked	Checked	Checked	Unchecked	Unchecked	Unchecked	Unchecked	Unchecked	Checked	Unchecked	Unchecked		Yes		Yes	Unchecked	Checked	Unchecked	Unchecked	Unchecked	Unchecked	Unchecked	Unchecked	Unchecked	Unchecked
2019-20	9th	Suburban	Female	White		No		Team	Yes	Optional	It can put a lot of stress on students participating in sports, theater, or other extra curriculars because it takes up a lot of time.	Optional	It can take up a lot of time and put stress on students with a busy after school life.	Checked	Unchecked	Unchecked	Checked	Checked	Unchecked	Unchecked	Unchecked	Unchecked	Unchecked		Unchecked	Unchecked	Unchecked	Unchecked	Unchecked	Unchecked	Unchecked	Unchecked	Unchecked	Unchecked	Checked	Helping set up equipment, answering questions.	Yes		Yes	Unchecked	Checked	Unchecked	Unchecked	Unchecked	Unchecked	Unchecked	Checked	Checked	Unchecked
2019-20	9th	Suburban	Female	Other		No	School	Team	Yes	Required		Optional		Unchecked	Unchecked	Unchecked	Unchecked	Unchecked	Unchecked	Unchecked	Unchecked	Unchecked	Unchecked		Unchecked	Unchecked	Unchecked	Unchecked	Unchecked	Unchecked	Unchecked	Unchecked	Unchecked	Unchecked	Unchecked		Yes		Yes	Checked	Checked	Unchecked	Unchecked	Unchecked	Unchecked	Unchecked	Unchecked	Unchecked	Unchecked
2019-20	9th	Suburban	Male	White		No	School	Individual	Yes	Optional	It is a lot of work.	Optional	Not every one has time to make a project.	Checked	Unchecked	Unchecked	Unchecked	Unchecked	Unchecked	Unchecked	Checked	Unchecked	Unchecked		Unchecked	Unchecked	Unchecked	Checked	Checked	Checked	Unchecked	Checked	Unchecked	Unchecked	Unchecked		Yes	I got all the help I needed	Yes	Unchecked	Unchecked	Unchecked	Checked	Unchecked	Unchecked	Unchecked	Unchecked	Unchecked	Unchecked
2019-20	10th	Suburban	Male	Asian		Yes	School	Individual	Yes	Optional	It is a lot of work and time consuming.	Optional	It can get tedious to make science fair projects more competitive then others.	Checked	Unchecked	Unchecked	Unchecked	Unchecked	Unchecked	Unchecked	Unchecked	Unchecked	Unchecked		Unchecked	Unchecked	Unchecked	Unchecked	Unchecked	Checked	Unchecked	Unchecked	Unchecked	Unchecked	Unchecked		Yes	no	Yes	Unchecked	Unchecked	Unchecked	Checked	Checked	Checked	Unchecked	Checked	Checked	Unchecked
2019-20	9th	Suburban	Female	Native Hawaiian or Other Pacific Islander		No		Team	Yes	Optional	If the students do not already have interest in doing a science fair project, they will not see it as a fun project and would probably put less effort into it.	Optional	Like question 8, a student who is forced to do the project will not enjoy it and would have to do it for long periods in addition to the other school work.	Unchecked	Unchecked	Unchecked	Unchecked	Checked	Unchecked	Unchecked	Checked	Unchecked	Unchecked		Unchecked	Unchecked	Unchecked	Unchecked	Unchecked	Checked	Unchecked	Unchecked	Unchecked	Unchecked	Checked	Set up of experiment, but not performing it	Yes		Yes	Unchecked	Checked	Unchecked	Unchecked	Checked	Unchecked	Unchecked	Checked	Checked	Unchecked
2019-20	9th	Suburban	Female	Asian		No	School	Team	Yes	Optional	Not everyone is interested in science fair, and the topics we had to choose from were very restricting.	Optional	Personal preference.	Unchecked	Unchecked	Unchecked	Checked	Checked	Unchecked	Unchecked	Checked	Unchecked	Unchecked		Unchecked	Unchecked	Checked	Unchecked	Unchecked	Checked	Unchecked	Unchecked	Unchecked	Unchecked	Unchecked		Yes	More help with the specific topic.	No	Unchecked	Unchecked	Unchecked	Unchecked	Unchecked	Checked	Unchecked	Unchecked	Checked	Checked
2019-20	10th	Suburban	Male	American Indian or Alaska Native		Yes	School	Individual	No, but I did a science fair project to satisfy a school project requirement.	Optional	IRP is also an option	Optional	IRP is also an option	Checked	Unchecked	Unchecked	Unchecked	Unchecked	Unchecked	Unchecked	Unchecked	Unchecked	Unchecked		Unchecked	Unchecked	Unchecked	Unchecked	Unchecked	Unchecked	Unchecked	Unchecked	Unchecked	Unchecked	Checked	none	Yes	no	Yes	Unchecked	Unchecked	Unchecked	Unchecked	Unchecked	Unchecked	Unchecked	Checked	Unchecked	Unchecked
2019-20	9th	Suburban	Male	Asian		No	School	Individual	Yes	Optional	It is very boring.	Optional	It is very boring.	Checked	Checked	Unchecked	Unchecked	Unchecked	Unchecked	Unchecked	Unchecked	Unchecked	Unchecked		Unchecked	Unchecked	Unchecked	Unchecked	Unchecked	Unchecked	Unchecked	Unchecked	Unchecked	Unchecked	Checked	Literally did the whole thing by myself bruh.	Yes	Not really.	Yes	Checked	Checked	Unchecked	Unchecked	Unchecked	Unchecked	Unchecked	Unchecked	Checked	Unchecked
2019-20	9th	Suburban	Female	Hispanic or Latino		No		Individual	Yes	Optional	People that have succeeded over the class, shouldn't be punished with a project.	Optional	Only a few people want to go to competition.	Checked	Unchecked	Unchecked	Unchecked	Unchecked	Unchecked	Unchecked	Unchecked	Unchecked	Unchecked		Unchecked	Unchecked	Checked	Unchecked	Unchecked	Unchecked	Unchecked	Unchecked	Unchecked	Unchecked	Unchecked		Yes	No, I got the help I needed.	Yes	Unchecked	Checked	Unchecked	Unchecked	Unchecked	Unchecked	Unchecked	Unchecked	Unchecked	Unchecked
2019-20	11th	Suburban	Female	Hispanic or Latino		Yes	District	Team	No	Optional	a lot of students might be stressed it it were to be required.	Optional	I believe students should have the option to do it or not because they might be busy and not finish it.	Unchecked	Unchecked	Unchecked	Unchecked	Checked	Unchecked	Unchecked	Checked	Unchecked	Unchecked		Unchecked	Unchecked	Checked	Unchecked	Checked	Unchecked	Unchecked	Unchecked	Unchecked	Unchecked	Unchecked		No	no	No	Checked	Checked	Checked	Checked	Checked	Unchecked	Unchecked	Checked	Checked	Unchecked
2019-20	11th	Suburban	Female	White		No		Individual	No	Optional	It should t be mandatory because it will be less fun and passion-driven.	Optional	It should t be mandatory because it will be less fun and passion-driven.	Unchecked	Unchecked	Unchecked	Checked	Unchecked	Unchecked	Unchecked	Checked	Unchecked	Unchecked		Unchecked	Checked	Unchecked	Unchecked	Unchecked	Checked	Unchecked	Unchecked	Unchecked	Unchecked	Unchecked		Yes		No	Unchecked	Checked	Checked	Unchecked	Checked	Checked	Unchecked	Unchecked	Unchecked	Unchecked
2019-20	10th	Suburban	Male	Hispanic or Latino		Yes	District	Team	Yes	Optional	If it were required, there would be little motivation to create a good project since students were not genuinely inspired to do it. It ends up wasting time and resources that could have been avoided.		If it were required, there would be little motivation to create a good project since students were not genuinely inspired to do it. It ends up wasting time and resources that could have been avoided.	Unchecked	Unchecked	Unchecked	Unchecked	Unchecked	Unchecked	Unchecked	Checked	Unchecked	Unchecked		Unchecked	Unchecked	Unchecked	Checked	Unchecked	Checked	Unchecked	Unchecked	Unchecked	Unchecked	Unchecked		Yes	No	Yes	Checked	Unchecked	Unchecked	Unchecked	Unchecked	Unchecked	Unchecked	Unchecked	Unchecked	Unchecked
2019-20	9th	Suburban	Female	White		No	School	Individual	Yes	Optional	Not all students have the same access to project resources often required by the school.	Optional	Some kids get help on projects, while others do not, resulting in different levels of projects.	Checked	Unchecked	Unchecked	Unchecked	Unchecked	Unchecked	Unchecked	Checked	Unchecked	Unchecked		Unchecked	Unchecked	Unchecked	Checked	Unchecked	Unchecked	Unchecked	Unchecked	Unchecked	Unchecked	Unchecked		No	More details in project development	No	Unchecked	Unchecked	Unchecked	Unchecked	Checked	Checked	Unchecked	Unchecked	Unchecked	Unchecked
2019-20	10th	Suburban	Male	Asian		No	School	Team	Yes	Optional	Because science fair took up a lot of time about something I am not passionate about.	Optional		Unchecked	Unchecked	Unchecked	Checked	Unchecked	Unchecked	Unchecked	Unchecked	Unchecked	Unchecked		Unchecked	Unchecked	Unchecked	Unchecked	Unchecked	Unchecked	Unchecked	Unchecked	Unchecked	Unchecked	Unchecked					Checked	Checked	Checked	Checked	Checked	Checked	Unchecked	Unchecked	Checked	Checked
2019-20	9th	Suburban	Female	Asian		No	School	Individual	Yes	Required	It gives the student a chance to explore a topic in science.	Required	This would drive students to be more creative in their projects as well as prepare them well.	Unchecked	Unchecked	Unchecked	Checked	Checked	Unchecked	Unchecked	Checked	Checked	Unchecked		Unchecked	Unchecked	Unchecked	Unchecked	Unchecked	Checked	Unchecked	Unchecked	Checked	Unchecked	Unchecked		Yes	No	Yes	Checked	Unchecked	Checked	Unchecked	Checked	Unchecked	Checked	Checked	Checked	Unchecked
2019-20	9th	Suburban	Female	Asian		No				Required	It gives everyone a chance to learn about something new about science and themselves.	Optional		Checked	Unchecked	Unchecked	Checked	Unchecked	Unchecked	Unchecked	Checked	Checked	Unchecked		Unchecked	Unchecked	Unchecked	Unchecked	Unchecked	Unchecked	Unchecked	Unchecked	Unchecked	Unchecked	Unchecked		Yes		Yes	Checked	Checked	Unchecked	Unchecked	Unchecked	Unchecked	Unchecked	Unchecked	Checked	Checked
2019-20	10th	Suburban	Female	White		No	School	Individual	Yes	Optional	I get very stressed out when I have projects and school work. Especially when all my teachers decide to give me projects at the same time.	Required	It is a competition everything should be required	Unchecked	Unchecked	Unchecked	Unchecked	Checked	Unchecked	Unchecked	Unchecked	Unchecked	Unchecked		Unchecked	Unchecked	Unchecked	Unchecked	Unchecked	Unchecked	Checked	Unchecked	Unchecked	Unchecked	Unchecked		Yes		No	Checked	Checked	Unchecked	Unchecked	Unchecked	Unchecked	Unchecked	Checked	Checked	Unchecked
2019-20	9th	Suburban	Male	Asian		No	School	Individual	Yes	Required	Everyone could use the more broad skills the project trains them in, like time management, planning ahead, and all of the other skills you need to make a good project.	Optional	People don't have to try and make a award-winning project, though it would be nice if their project got recognized. The science teacher will be grading it already, and they are professional at doing as much. If the student wants to go above and beyond, they will put in the effort to improve their presentation as such.	Checked	Checked	Unchecked	Checked	Unchecked	Unchecked	Unchecked	Checked	Unchecked	Unchecked		Unchecked	Checked	Checked	Checked	Unchecked	Unchecked	Checked	Unchecked	Unchecked	Unchecked	Unchecked		Yes	No	Yes	Checked	Checked	Unchecked	Checked	Unchecked	Unchecked	Unchecked	Unchecked	Checked	Unchecked
2019-20	10th	Suburban	Female	White		Yes	School	Team	Yes	Optional	I think some sort of large or impactful project should be required that involves research or experimentation but not necessarily science fair, it's too much pressure	Optional	See above	Checked	Unchecked	Unchecked	Unchecked	Checked	Unchecked	Unchecked	Unchecked	Unchecked	Unchecked		Unchecked	Checked	Unchecked	Checked	Unchecked	Unchecked	Checked	Checked	Unchecked	Unchecked	Unchecked		Yes	No	Yes	Checked	Checked	Unchecked	Unchecked	Unchecked	Unchecked	Unchecked	Checked	Checked	Unchecked
2019-20	9th	Suburban	Female	Asian		No	School	Individual	No	Optional	I think that if people do not have an interest in doing science fair then they should not be forced to do it.	Optional	I don't think that it should be required for the same reason that was given above.	Checked	Unchecked	Unchecked	Checked	Unchecked	Unchecked	Unchecked	Unchecked	Unchecked	Unchecked		Unchecked	Checked	Unchecked	Unchecked	Unchecked	Unchecked	Unchecked	Unchecked	Unchecked	Unchecked	Unchecked		Yes		Yes	Unchecked	Unchecked	Unchecked	Checked	Unchecked	Unchecked	Checked	Unchecked	Checked	Unchecked
2019-20	10th	Suburban	Female	White		No	School	Team	Yes	Optional		Optional		Checked	Unchecked	Unchecked	Checked	Unchecked	Unchecked	Unchecked	Checked	Checked	Unchecked		Unchecked	Unchecked	Checked	Unchecked	Unchecked	Checked	Unchecked	Unchecked	Checked	Unchecked	Unchecked		Yes		No	Checked	Checked	Checked	Checked	Unchecked	Unchecked	Unchecked	Unchecked	Checked	Checked
2019-20	9th	Suburban	Female	Asian		No	School	Individual	Yes	Required	You can learn a lot from doing the science fair project.	Optional	I think that it should be your choice because you can access if you will do well or not.	Checked	Unchecked	Unchecked	Checked	Unchecked	Unchecked	Unchecked	Unchecked	Unchecked	Unchecked		Unchecked	Checked	Unchecked	Unchecked	Unchecked	Unchecked	Unchecked	Unchecked	Unchecked	Unchecked	Unchecked		Yes		Yes	Unchecked	Unchecked	Unchecked	Checked	Unchecked	Unchecked	Checked	Checked	Checked	Unchecked
2019-20	10th	Suburban	Female	White		No	School	Team	Yes	Required	I think it's a great experience to work on a long-term project and build group-work skills.	Optional	Projects for competition can lead to an unnecessary amount of added stress.	Unchecked	Unchecked	Unchecked	Unchecked	Unchecked	Unchecked	Unchecked	Checked	Unchecked	Unchecked		Unchecked	Unchecked	Unchecked	Unchecked	Unchecked	Unchecked	Unchecked	Unchecked	Checked	Unchecked	Unchecked		No	I would have liked to receive feedback on my science fair writings.	No	Checked	Unchecked	Checked	Checked	Unchecked	Unchecked	Unchecked	Unchecked	Unchecked	Unchecked
2019-20	11th	Suburban	Female	Hispanic or Latino		Yes	District	Individual	No	Optional	I think it should be optional because doing science projects are not in everyone's interests, and some students have too busy of schedules to take part in creating a science fair project.	Optional	Competition is also not in everyone's interests which is why I think it could be optional.	Checked	Unchecked	Checked	Checked	Checked	Checked	Unchecked	Checked	Unchecked	Unchecked		Unchecked	Checked	Checked	Checked	Unchecked	Checked	Unchecked	Unchecked	Checked	Unchecked	Unchecked		Yes	N/A	Yes	Checked	Unchecked	Unchecked	Unchecked	Unchecked	Unchecked	Unchecked	Checked	Checked	Unchecked
2019-20	9th	Suburban	Female	White		No	School	Team	Yes	Optional	Science Fair projects create a lot of stress and anxiety so I feel like it should be an individuals choice on whether to face it or not.	Required	If someone decided to compete, then a project is needed	Unchecked	Unchecked	Unchecked	Checked	Checked	Unchecked	Unchecked	Checked	Unchecked	Unchecked		Unchecked	Unchecked	Unchecked	Unchecked	Unchecked	Unchecked	Unchecked	Unchecked	Checked	Unchecked	Unchecked		Yes		No	Unchecked	Unchecked	Unchecked	Unchecked	Unchecked	Unchecked	Unchecked	Unchecked	Unchecked	Unchecked
2019-20	10th	Suburban	Male	White		Yes	School	Team	Yes	Required		Optional		Checked	Unchecked	Unchecked	Unchecked	Unchecked	Unchecked	Unchecked	Checked	Unchecked	Unchecked		Unchecked	Unchecked	Unchecked	Checked	Unchecked	Unchecked	Unchecked	Unchecked	Unchecked	Unchecked	Unchecked		No		Yes	Unchecked	Checked	Unchecked	Unchecked	Unchecked	Unchecked	Checked	Unchecked	Checked	Unchecked
2019-20	10th	Suburban	Female	Other	Mixed Evenly	Yes	School	Team	Yes	Optional	Science fair isn't required to be related to the topic of study(e.g chemistry or biology). If a student has a topic idea, great, but there's no use in researching something already known if that's the best a student can do.	Optional	Competition kills real learning.	Unchecked	Unchecked	Unchecked	Unchecked	Checked	Unchecked	Unchecked	Checked	Checked	Unchecked		Unchecked	Checked	Unchecked	Unchecked	Unchecked	Unchecked	Unchecked	Unchecked	Checked	Unchecked	Unchecked		Yes	no	Yes	Checked	Checked	Checked	Checked	Unchecked	Checked	Unchecked	Unchecked	Checked	Unchecked
2019-20	10th	Suburban	Female	White		No	School	Individual	Yes	Required		Optional		Checked	Unchecked	Unchecked	Checked	Unchecked	Unchecked	Unchecked	Checked	Checked	Unchecked		Unchecked	Checked	Checked	Unchecked	Unchecked	Unchecked	Unchecked	Unchecked	Unchecked	Unchecked	Unchecked		Yes		Yes	Checked	Checked	Checked	Checked	Unchecked	Checked	Checked	Checked	Checked	Checked
2019-20	10th	Suburban	Female	White		Yes	School	Individual	Yes	Optional	Most of the time,the topics do not have to relate to anything being studied in class.This adds unnecessary stress onto students.	Optional	Competitions stress everyone out and does not feel like a good motivator to keep researching.	Checked	Unchecked	Unchecked	Unchecked	Unchecked	Unchecked	Unchecked	Unchecked	Unchecked	Unchecked		Unchecked	Checked	Unchecked	Unchecked	Unchecked	Checked	Unchecked	Unchecked	Unchecked	Unchecked	Unchecked		Yes	None	Yes	Checked	Checked	Unchecked	Unchecked	Unchecked	Unchecked	Unchecked	Checked	Checked	Unchecked
2019-20	12th	Suburban	Female	Hispanic or Latino		Yes	District	Team	Yes	Optional	Not for everyone	Optional	Not for everyone	Unchecked	Unchecked	Unchecked	Unchecked	Checked	Unchecked	Unchecked	Checked	Unchecked	Unchecked		Unchecked	Unchecked	Unchecked	Unchecked	Unchecked	Unchecked	Unchecked	Unchecked	Checked	Unchecked	Unchecked		No	No	No	Unchecked	Unchecked	Unchecked	Unchecked	Unchecked	Unchecked	Unchecked	Unchecked	Unchecked	Unchecked
2019-20	9th	Suburban	Male	Asian		No	School	Team	Yes	Optional	I just wanted to take a more challenging science class, but doing so seems to just be a penalty because it forces you to do the science fair.	Optional	I dont know what this question even means	Checked	Unchecked	Unchecked	Checked	Checked	Unchecked	Unchecked	Unchecked	Unchecked	Unchecked		Checked	Checked	Unchecked	Unchecked	Unchecked	Checked	Checked	Unchecked	Unchecked	Unchecked	Unchecked		Yes	No	Yes	Checked	Checked	Unchecked	Checked	Checked	Unchecked	Checked	Unchecked	Checked	Unchecked
2019-20	9th	Suburban	Female	Asian		No	School	Team	Yes	Required	Although they are a lot of work they are very educational.	Optional	Competition should always be optional.	Checked	Unchecked	Unchecked	Unchecked	Unchecked	Unchecked	Unchecked	Checked	Unchecked	Unchecked		Unchecked	Unchecked	Unchecked	Checked	Unchecked	Unchecked	Unchecked	Unchecked	Unchecked	Unchecked	Unchecked		Yes	no	Yes	Checked	Checked	Unchecked	Unchecked	Unchecked	Unchecked	Checked	Unchecked	Checked	Unchecked
2019-20	9th	Suburban	Male	White		No		Individual	Yes	Optional	Because it's the main thing that turns people away from honors because of how big of a commitment it is. Honors should be about having more challenging work overall and that should be what it's known for. Science fair is fun but it shouldn't be forced on people who don't want to do it.	Optional	Because demonstrating one's understanding and of the scientific method and one's findings through that should only be as public as the person wants.	Unchecked	Unchecked	Unchecked	Unchecked	Unchecked	Unchecked	Unchecked	Unchecked	Unchecked	Checked	No one	Unchecked	Unchecked	Unchecked	Checked	Unchecked	Unchecked	Unchecked	Unchecked	Unchecked	Unchecked	Unchecked		No	No	Yes	Checked	Checked	Checked	Checked	Checked	Checked	Checked	Checked	Checked	Unchecked
2019-20	11th	Suburban	Female	Hispanic or Latino		Yes	School	Individual	Yes	Required		Optional		Unchecked	Unchecked	Unchecked	Unchecked	Unchecked	Unchecked	Unchecked	Unchecked	Checked	Unchecked		Unchecked	Unchecked	Checked	Unchecked	Unchecked	Unchecked	Unchecked	Unchecked	Unchecked	Unchecked	Unchecked		No		Yes	Checked	Checked	Checked	Unchecked	Unchecked	Unchecked	Unchecked	Unchecked	Checked	Unchecked
2019-20	10th	Suburban	Male			Yes	School	Team	Yes	Optional	Science fair give no actual learning experience, and are just filler material for everyone who isnt serious about the science fair	Required	i dont know what the question means, but if its a science fair competition then a science fair would be important	Checked	Unchecked	Unchecked	Unchecked	Checked	Unchecked	Unchecked	Checked	Unchecked	Unchecked		Unchecked	Unchecked	Checked	Checked	Checked	Checked	Unchecked	Unchecked	Unchecked	Unchecked	Unchecked		Yes		Yes	Unchecked	Checked	Unchecked	Checked	Unchecked	Unchecked	Unchecked	Unchecked	Unchecked	Unchecked
2019-20	11th	Suburban	Female	Hispanic or Latino		No	School	Individual	No	Optional	It depends on the student's amount of time .	Optional	Time primarily	Unchecked	Unchecked	Unchecked	Checked	Unchecked	Unchecked	Unchecked	Checked	Checked	Unchecked		Unchecked	Unchecked	Unchecked	Unchecked	Unchecked	Checked	Checked	Checked	Checked	Unchecked	Unchecked		Yes	N/A	Yes	Checked	Checked	Checked	Unchecked	Unchecked	Unchecked	Unchecked	Checked	Checked	Unchecked
2019-20	10th	Suburban	Female	White		No	School	Team	Yes	Required	I think everyone should experience doing their own experiment and analysis. However I did not learn a lot from my specific project.	Optional	There is no need to compete if you don't want to.	Unchecked	Unchecked	Unchecked	Checked	Checked	Unchecked	Unchecked	Checked	Unchecked	Unchecked		Unchecked	Unchecked	Unchecked	Unchecked	Unchecked	Unchecked	Unchecked	Unchecked	Unchecked	Unchecked	Unchecked		Yes		Yes	Checked	Checked	Unchecked	Unchecked	Checked	Checked	Unchecked	Unchecked	Unchecked	Unchecked
2019-20	10th	Suburban	Male	Native Hawaiian or Other Pacific Islander		No	School	Individual	Yes	Required	It gives you the opportunity to spend time in school on something you enjoy or are interested in, instead of doing other work in class that you are not interested in.	Optional	It caused me to stress out over a project that I should be passionate and enjoy. Also some students may prefer that they do not compete in their project and just want to enjoy doing it for school.	Checked	Unchecked	Unchecked	Unchecked	Checked	Unchecked	Unchecked	Checked	Checked	Unchecked		Checked	Checked	Unchecked	Unchecked	Unchecked	Checked	Unchecked	Unchecked	Unchecked	Unchecked	Unchecked		Yes	I would have liked to see sample projects with their logbooks and backboards to see if I am on the right track.		Checked	Checked	Checked	Unchecked	Checked	Checked	Checked	Checked	Unchecked	Unchecked
2019-20	9th	Suburban	Female	White		No	School	Individual	Yes	Optional	It required me to spend a lot of my own money and my parents' money in order to make the board and buy the materials needed for my project.	Optional	Not everyone has the ability to compete at a higher level than their school science fair.	Checked	Unchecked	Unchecked	Checked	Unchecked	Unchecked	Unchecked	Unchecked	Unchecked	Unchecked		Unchecked	Checked	Unchecked	Unchecked	Unchecked	Unchecked	Unchecked	Unchecked	Checked	Unchecked	Unchecked		Yes	Not neccessarily.	Yes	Unchecked	Checked	Unchecked	Unchecked	Checked	Checked	Unchecked	Checked	Checked	Unchecked
2019-20	9th	Suburban	Male	White		No	School	Individual	Yes	Optional	I don't see the need for them	Optional	I don't see the need for them	Checked	Unchecked	Unchecked	Checked	Unchecked	Unchecked	Unchecked	Checked	Checked	Unchecked		Unchecked	Unchecked	Unchecked	Unchecked	Checked	Unchecked	Unchecked	Unchecked	Unchecked	Unchecked	Unchecked		Yes		Yes	Unchecked	Checked	Checked	Unchecked	Unchecked	Checked	Unchecked	Checked	Unchecked	Unchecked
2019-20	11th	Suburban	Female	Black or African American		Yes	School	Team	Yes	Optional	Some kids don't do project	Optional	We have other stuff	Unchecked	Unchecked	Unchecked	Checked	Unchecked	Unchecked	Unchecked	Unchecked	Unchecked	Unchecked		Unchecked	Checked	Unchecked	Unchecked	Unchecked	Unchecked	Unchecked	Unchecked	Unchecked	Unchecked	Unchecked		Yes	Not really	Yes	Unchecked	Unchecked	Unchecked	Unchecked	Unchecked	Unchecked	Unchecked	Unchecked	Checked	Unchecked
2019-20	9th	Suburban	Male	Asian		No	School	Team	No, but I did a science fair project to satisfy a school project requirement.	Optional	It takes up a lot of time for something we may never even talk about again	Optional	Same readon	Unchecked	Unchecked	Unchecked	Unchecked	Checked	Unchecked	Unchecked	Unchecked	Unchecked	Unchecked		Unchecked	Checked	Unchecked	Unchecked	Unchecked	Unchecked	Unchecked	Unchecked	Unchecked	Unchecked	Unchecked		No	I was given the wrong equation	No	Unchecked	Unchecked	Unchecked	Unchecked	Unchecked	Unchecked	Unchecked	Unchecked	Checked	Unchecked
2019-20	10th	Suburban	Female	White			School	Individual	Yes	Optional	adds stress to students	Optional	shouldn't be forced to compete	Checked	Unchecked	Unchecked	Checked	Unchecked	Unchecked	Unchecked	Unchecked	Unchecked	Unchecked		Unchecked	Unchecked	Unchecked	Unchecked	Unchecked	Unchecked	Unchecked	Unchecked	Unchecked	Unchecked	Unchecked		No	more guidance	Yes	Unchecked	Checked	Checked	Unchecked	Unchecked	Unchecked	Unchecked	Checked	Unchecked	Unchecked
2019-20	10th	Suburban	Male	White		No	School	Individual	No, but I did a science fair project to satisfy a school project requirement.	Optional	While hard work and practical demonstration are all well and good, I honestly think that having a science fair be required is asking for people to hack together stupid things at the last minute because they're lazy.	Optional	Being a part of any competition should be more a choice of the individual, and while I could see it being required for something like a dedicated competition team, it's not really worth it to foist it upon students.	Checked	Unchecked	Unchecked	Unchecked	Unchecked	Unchecked	Unchecked	Unchecked	Unchecked	Unchecked		Unchecked	Unchecked	Unchecked	Unchecked	Unchecked	Checked	Checked	Unchecked	Unchecked	Unchecked	Unchecked		Yes		Yes	Unchecked	Checked	Unchecked	Unchecked	Checked	Unchecked	Unchecked	Unchecked	Checked	Unchecked
2019-20	10th	Suburban	Female	White		No	School	Team	Yes	Optional	They are stressful and students spend too much time on it instead of doing other work they also need to get done.	Optional	They are stressful and students spend too much time on it instead of doing other work they also need to get done.	Checked	Unchecked	Unchecked	Unchecked	Unchecked	Unchecked	Unchecked	Checked	Unchecked	Unchecked		Unchecked	Checked	Unchecked	Unchecked	Unchecked	Unchecked	Unchecked	Unchecked	Unchecked	Unchecked	Unchecked		Yes		Yes	Checked	Checked	Unchecked	Unchecked	Unchecked	Unchecked	Unchecked	Checked	Checked	Unchecked
2019-20	9th	Suburban	Female	Asian		No	School	Team	Yes	Optional	Some people might not be interested in science but want to take honors science just to impress colleges. Some people don't have the time to create and present a science fair project.	Optional	Those who are interested in science fair competition should do whatever they want. I don't believe one should be forced to compete in something they don't necessarily enjoy.	Unchecked	Unchecked	Unchecked	Checked	Checked	Unchecked	Unchecked	Checked	Unchecked	Unchecked		Unchecked	Unchecked	Unchecked	Checked	Unchecked	Unchecked	Unchecked	Unchecked	Unchecked	Unchecked	Unchecked		No	A list of ideas for a good science fair project	Yes	Checked	Checked	Checked	Unchecked	Unchecked	Unchecked	Unchecked	Unchecked	Unchecked	Unchecked
2019-20	10th	Suburban	Male	Hispanic or Latino		No	School	Individual	No	Optional	Because it's a lot of work and some people can't handle that much work	Optional	Because some people are shy and don't like to answer questions	Checked	Checked	Checked	Checked	Checked	Unchecked	Unchecked	Unchecked	Unchecked	Unchecked		Checked	Checked	Unchecked	Unchecked	Unchecked	Unchecked	Unchecked	Unchecked	Unchecked	Unchecked	Unchecked		Yes	Nothing	Yes	Unchecked	Unchecked	Unchecked	Checked	Checked	Checked	Checked	Checked	Unchecked	Checked
2019-20	9th	Suburban	Male	Black or African American		No		Individual	Yes	Optional	It's overwhelming	Optional		Checked	Unchecked	Unchecked	Unchecked	Unchecked	Unchecked	Unchecked	Unchecked	Unchecked	Unchecked		Unchecked	Unchecked	Checked	Checked	Unchecked	Unchecked	Unchecked	Unchecked	Unchecked	Unchecked	Unchecked		No	The rationale	No	Checked	Checked	Unchecked	Unchecked	Unchecked	Unchecked	Checked	Checked	Checked	Unchecked
2019-20	10th	Suburban	Female	White		Yes	School	Team	Yes	Optional	Some people don't do projects well, especially group projects	Optional	Science fairs are good ideas and I think they should be required once in a school life, but you can't force greatness to happen.	Checked	Unchecked	Unchecked	Checked	Unchecked	Unchecked	Unchecked	Unchecked	Unchecked	Unchecked		Unchecked	Unchecked	Unchecked	Unchecked	Unchecked	Unchecked	Unchecked	Unchecked	Unchecked	Unchecked	Unchecked		No	Instructions on how to write an abstract would be appreciated	No	Checked	Unchecked	Checked	Unchecked	Checked	Checked	Checked	Checked	Checked	Unchecked
2019-20	9th	Suburban	Male	Asian		No	School	Team	No, but I did a science fair project to satisfy a school project requirement.	Optional	I think this would relieve the stress of many students.	Optional	Not everyone wants to compete when they get accepted.	Unchecked	Unchecked	Unchecked	Checked	Unchecked	Checked	Unchecked	Checked	Unchecked	Unchecked		Checked	Unchecked	Checked	Unchecked	Unchecked	Unchecked	Unchecked	Unchecked	Unchecked	Unchecked	Unchecked		Yes	No	Yes	Unchecked	Unchecked	Unchecked	Checked	Unchecked	Checked	Unchecked	Unchecked	Checked	Unchecked
2019-20	9th	Suburban	Male	Asian		No		Team	Yes	Required	Practice for presenting project and being confident while presenting	Required		Unchecked	Unchecked	Unchecked	Unchecked	Unchecked	Unchecked	Unchecked	Unchecked	Unchecked	Unchecked		Unchecked	Unchecked	Unchecked	Unchecked	Unchecked	Checked	Unchecked	Unchecked	Unchecked	Unchecked	Unchecked		Yes	I didn't ask for any help	Yes	Unchecked	Unchecked	Unchecked	Unchecked	Unchecked	Checked	Unchecked	Unchecked	Unchecked	Unchecked
2019-20	10th	Suburban	Male	White		No	School	Individual	Yes	Required	So that more diverse projects can compete	Required	So that only those who want to try hard, win	Checked	Unchecked	Unchecked	Unchecked	Unchecked	Unchecked	Unchecked	Unchecked	Unchecked	Unchecked		Unchecked	Unchecked	Unchecked	Unchecked	Unchecked	Unchecked	Unchecked	Unchecked	Unchecked	Unchecked	Checked	Cutting a metal bar with an angle grinder	Yes	N/A	Yes	Unchecked	Unchecked	Unchecked	Unchecked	Unchecked	Unchecked	Unchecked	Unchecked	Checked	Unchecked
2019-20	10th	Suburban	Female	White		Yes	School	Team	Yes	Optional	I think the way my school presents the Science Fair it makes it seem more like busy work and a hassle opposed to a scientific area you are actually interested in researching and experimenting with. Additionally, there is little guidance but grand expectations.	Optional	In my school, if you participate in the science fair it is a competition, and the grade is based on the placement rather than the quality of the work which does not always correlate.	Unchecked	Unchecked	Unchecked	Unchecked	Unchecked	Unchecked	Unchecked	Checked	Checked	Unchecked		Unchecked	Unchecked	Unchecked	Unchecked	Unchecked	Unchecked	Unchecked	Unchecked	Unchecked	Unchecked	Unchecked		No		No	Unchecked	Unchecked	Unchecked	Unchecked	Unchecked	Unchecked	Unchecked	Unchecked	Unchecked	Unchecked
2019-20	10th	Suburban	Female	Asian		No	School	Team	Yes	Required	Because if it was optional, only about 50 percent of students would really do it.	Optional	Maybe people don't want to do it as a competition.	Unchecked	Unchecked	Unchecked	Checked	Checked	Unchecked	Unchecked	Unchecked	Unchecked	Unchecked		Unchecked	Unchecked	Checked	Checked	Checked	Unchecked	Checked	Checked	Unchecked	Unchecked	Unchecked		Yes	Checking the progress of projects to see if it is good enough for now or not.	Yes	Checked	Unchecked	Checked	Unchecked	Checked	Checked	Unchecked	Checked	Checked	Unchecked
2019-20	9th	Suburban	Female	Asian		No	School	Individual	Yes	Optional	You shouldn't force kids to do something they are not interested in.	Required	It is good to have competition to compare and contrast.	Checked	Unchecked	Unchecked	Unchecked	Unchecked	Unchecked	Unchecked	Checked	Unchecked	Unchecked		Unchecked	Unchecked	Unchecked	Unchecked	Unchecked	Unchecked	Unchecked	Unchecked	Unchecked	Unchecked	Checked	None	No	How to talk to judges.	No	Unchecked	Checked	Unchecked	Unchecked	Unchecked	Unchecked	Unchecked	Checked	Unchecked	Unchecked
2019-20	9th	Suburban	Female	Black or African American		Yes	District	Team	Yes	Optional	Because there is a lot of time and effort that goes into science fair that not everybody has the time for. It is good to know experimental design and how it works but there is a whole unit on that so it makes science fair seem random.	Required	If you had made it as far as competition why wouldn't you do science fair?	Unchecked	Unchecked	Unchecked	Checked	Checked	Unchecked	Unchecked	Unchecked	Unchecked	Unchecked		Unchecked	Checked	Checked	Checked	Checked	Checked	Checked	Checked	Checked	Unchecked	Unchecked		Yes	No	No	Checked	Unchecked	Unchecked	Unchecked	Unchecked	Unchecked	Unchecked	Checked	Checked	Unchecked
2019-20	9th	Suburban	Female	White		No	School	Team	Yes	Required	I think that for the first year of high school it should be required so that students can learn more. It is important for students to experience the science fair.	Optional	I think that the science fair for competition would be a good opportunity for extra credit. The people who really care about school and science would do it, like me.	Checked	Unchecked	Unchecked	Checked	Checked	Unchecked	Unchecked	Checked	Unchecked	Unchecked		Unchecked	Unchecked	Unchecked	Unchecked	Unchecked	Unchecked	Unchecked	Unchecked	Unchecked	Unchecked	Checked	Help editing any spelling or grammar errors.	Yes	I think that our group could've done better if we had more help with directions and expectations.	No	Unchecked	Unchecked	Unchecked	Unchecked	Checked	Checked	Checked	Unchecked	Checked	Unchecked
2019-20	9th	Suburban	Male	Asian		No	School	Team	Yes	Required	I think students should have to expand on their studies in scientific classes in some way for their education, which should intensify in educational purpose by the kind of class they're taking.	Optional	Although only students taking Honors classes have to compete in my school, I personally didn't want to participate, even if I like HN classes. I'd rather exemplify my scientific knowledge competitively that don't involve this category of work where impression is a major factor.	Unchecked	Unchecked	Unchecked	Unchecked	Checked	Unchecked	Unchecked	Unchecked	Unchecked	Checked	My group assisted me	Checked	Checked	Checked	Unchecked	Unchecked	Unchecked	Unchecked	Unchecked	Checked	Unchecked	Unchecked		No	I didn't desire any help from my teachers	Yes	Unchecked	Checked	Checked	Unchecked	Checked	Checked	Checked	Checked	Checked	Checked
2019-20	11th	Suburban	Female	Asian		Yes	School	Individual	Yes	Optional		Optional		Checked	Unchecked	Unchecked	Unchecked	Unchecked	Unchecked	Unchecked	Unchecked	Unchecked	Unchecked		Unchecked	Unchecked	Unchecked	Checked	Unchecked	Unchecked	Unchecked	Unchecked	Unchecked	Unchecked	Unchecked		Yes		Yes	Checked	Checked	Checked	Unchecked	Unchecked	Unchecked	Unchecked	Checked	Checked	Unchecked
2019-20	10th	Suburban	Male	White		Yes	School	Team	Yes	Optional	They are pointless and you do not actually learn anything from it	Optional	Same reason as above	Unchecked	Unchecked	Unchecked	Checked	Checked	Unchecked	Unchecked	Checked	Unchecked	Unchecked		Unchecked	Checked	Checked	Checked	Checked	Unchecked	Checked	Checked	Unchecked	Unchecked	Unchecked		Yes		Yes	Checked	Checked	Unchecked	Unchecked	Unchecked	Unchecked	Checked	Checked	Checked	Unchecked
2019-20	10th	Suburban	Female	Asian		Yes	School	Team	Yes	Optional	So the ones, who want to learn and grow in presentation skills can do it. And to the ones who don't that's their choice.	Optional	Because sometimes the timing of the science fair will conflict with the person's plans.	Unchecked	Unchecked	Unchecked	Checked	Unchecked	Unchecked	Unchecked	Unchecked	Unchecked	Unchecked		Unchecked	Unchecked	Unchecked	Unchecked	Unchecked	Unchecked	Checked	Unchecked	Unchecked	Unchecked	Unchecked		Yes	no	Yes	Unchecked	Checked	Unchecked	Unchecked	Unchecked	Unchecked	Unchecked	Unchecked	Unchecked	Unchecked
2019-20	10th	Suburban	Male	White		No	School	Team	Yes	Required	It's a good way to practically apply what you learn in class.	Optional	It's a state competition that doesn't have to do with the curriculum.	Unchecked	Unchecked	Unchecked	Unchecked	Unchecked	Unchecked	Unchecked	Checked	Unchecked	Unchecked		Unchecked	Unchecked	Unchecked	Unchecked	Unchecked	Unchecked	Checked	Unchecked	Unchecked	Unchecked	Unchecked		Yes		Yes	Unchecked	Checked	Checked	Unchecked	Unchecked	Unchecked	Checked	Unchecked	Checked	Unchecked
2019-20	10th	Suburban	Male	White		No				Optional	People may not want to do it or fell like they are qualified or able to do it. They might not want to put the effort into it or have the time outside of school to do it.	Optional	Same reason stated above.	Unchecked	Unchecked	Unchecked	Checked	Checked	Unchecked	Unchecked	Checked	Unchecked	Unchecked		Unchecked	Checked	Unchecked	Unchecked	Unchecked	Unchecked	Unchecked	Unchecked	Unchecked	Unchecked	Unchecked		Yes	Coaching about interviews and what you should do during them.	No	Checked	Checked	Unchecked	Unchecked	Unchecked	Unchecked	Unchecked	Checked	Checked	Unchecked
2019-20	9th	Suburban	Female	White		No		Team	Yes	Required		Optional		Checked	Unchecked	Unchecked	Checked	Unchecked	Unchecked	Unchecked	Checked	Unchecked	Unchecked		Unchecked	Unchecked	Unchecked	Unchecked	Unchecked	Checked	Unchecked	Unchecked	Unchecked	Unchecked	Unchecked		No			Checked	Checked	Unchecked	Unchecked	Unchecked	Unchecked	Unchecked	Unchecked	Checked	Unchecked
2019-20	9th	Suburban	Female	Asian		No		Team	Yes	Optional	Because science is not interesting for every kid. It is also hard to come up with a unique project worth exploring.	Optional	Because not every kids likes to compete for something they may or may not be interested in.	Checked	Unchecked	Unchecked	Checked	Checked	Unchecked	Unchecked	Checked	Unchecked	Unchecked		Unchecked	Unchecked	Unchecked	Unchecked	Checked	Unchecked	Unchecked	Unchecked	Unchecked	Unchecked	Unchecked		No	Finding a main idea	No	Checked	Checked	Checked	Unchecked	Unchecked	Unchecked	Checked	Unchecked	Unchecked	Unchecked
2019-20	9th	Suburban	Male	White		No	School	Individual	Yes	Optional	Because Science Fair is for people who enjoy science	Optional	Because any extra thing project for your class should be optional.	Unchecked	Unchecked	Unchecked	Unchecked	Checked	Unchecked	Unchecked	Checked	Unchecked	Unchecked		Checked	Unchecked	Unchecked	Unchecked	Unchecked	Unchecked	Unchecked	Unchecked	Unchecked	Unchecked	Unchecked		No	no	No	Unchecked	Checked	Unchecked	Unchecked	Unchecked	Checked	Unchecked	Unchecked	Unchecked	Unchecked
2019-20	9th	Suburban	Female	Asian		No	School	Individual	No	Required	I learned so much through this experience even though I was forced into it and I want other to have this same opportunity.	Required	It will show students a taste of the real world and where they stand as of now to give some perspective. The students would anyways finish their project in time, so all that's left is to be judged.	Unchecked	Unchecked	Unchecked	Unchecked	Unchecked	Unchecked	Unchecked	Checked	Checked	Unchecked		Unchecked	Unchecked	Unchecked	Unchecked	Unchecked	Unchecked	Unchecked	Unchecked	Unchecked	Unchecked	Checked	I found a topic that interested me and was able to read material about that topic to find something that truly inspired me. Unfortunately, my testing equipment was very expensive and I wanted help from teachers but there was no one to help and no resources. I had to put so much effort with no help on the first try at age 14.	No	Resources, interest, and willigness to help	No	Checked	Unchecked	Unchecked	Checked	Unchecked	Unchecked	Unchecked	Unchecked	Unchecked	Checked
2019-20	9th	Suburban	Female	White		No	School	Team	Yes	Optional	They should be require for advanced courses but for regular courses they should get to chose	Optional	If someone doesn't want to participate in science fair they shouldn't have to. Some people are not comfortable talking to judges	Checked	Unchecked	Unchecked	Checked	Checked	Unchecked	Unchecked	Checked	Checked	Unchecked		Unchecked	Checked	Unchecked	Checked	Unchecked	Checked	Checked	Unchecked	Unchecked	Unchecked	Unchecked		Yes	More help with writing report	Yes	Unchecked	Unchecked	Unchecked	Checked	Unchecked	Unchecked	Checked	Unchecked	Checked	Unchecked
2019-20	11th	Suburban	Male	White		No	School	Team	No, but I did a science fair project to satisfy a school project requirement.	Optional	because	Optional	see above	Unchecked	Unchecked	Unchecked	Unchecked	Unchecked	Unchecked	Unchecked	Unchecked	Unchecked	Checked	no one	Unchecked	Unchecked	Checked	Unchecked	Unchecked	Unchecked	Unchecked	Unchecked	Unchecked	Unchecked	Unchecked		Yes	idk if my teacher knew when the fair was that'd be great	Yes	Checked	Checked	Checked	Checked	Checked	Checked	Checked	Checked	Checked	Checked
2019-20	11th	Suburban	Female	White		No	School	Team	Yes	Optional	Science fair should be optional in high school because many students do not take full advantage of the science fair; instead simply choosing an easy project to get an A. For high level classes it adds a lot of stress on top of in-class projects. If a student is interested in a subject they would still have the ability to complete a project and get full attention from their teacher.	Optional	Science fair should be optional in high school because many students do not take full advantage of the science fair; instead simply choosing an easy project to get an A. To these students it does not matter if science fair is a competition or not. For high level classes it adds a lot of stress on top of in-class projects. If a student is interested in a subject they would still have the ability t…	Unchecked	Unchecked	Unchecked	Unchecked	Unchecked	Unchecked	Unchecked	Checked	Unchecked	Unchecked		Unchecked	Unchecked	Unchecked	Unchecked	Unchecked	Unchecked	Unchecked	Unchecked	Unchecked	Unchecked	Unchecked		Yes		Yes	Checked	Checked	Unchecked	Checked	Unchecked	Unchecked	Unchecked	Unchecked	Unchecked	Checked
2019-20	10th	Suburban	Female	White		Yes	School	Team	Yes	Optional	They either need to be optional or there needs to be more support from the school and the teachers running the fair.	Optional	The competition aspect makes the whole process much more stressful.	Checked	Unchecked	Checked	Unchecked	Unchecked	Unchecked	Unchecked	Checked	Checked	Unchecked		Unchecked	Unchecked	Unchecked	Unchecked	Unchecked	Unchecked	Unchecked	Unchecked	Unchecked	Unchecked	Unchecked		No	I would have liked my teacher to give us more information on how the fair worked and what was allowed and expected.	No	Unchecked	Unchecked	Unchecked	Checked	Unchecked	Unchecked	Unchecked	Unchecked	Unchecked	Unchecked
2019-20	9th	Suburban	Female	White		No	School	Individual	No, but I did a science fair project to satisfy a school project requirement.	Optional	Because some kids aren't able to afford the supplies or separate spare time for their experiments.	Optional	Not everyone cares enough to fully try their best.	Checked	Unchecked	Unchecked	Unchecked	Checked	Unchecked	Unchecked	Checked	Checked	Unchecked		Unchecked	Checked	Unchecked	Checked	Unchecked	Unchecked	Checked	Checked	Unchecked	Unchecked	Unchecked		No	Development of the project idea.	No	Checked	Checked	Checked	Unchecked	Unchecked	Checked	Unchecked	Checked	Checked	Unchecked
2019-20	11th	Suburban	Female	White		Yes	School	Team	Yes	Optional	I think that students will have more drive to research what they are interested in without requirements constraining them to a specific category of research and that students will be more motivated to complete the projects if they were to do so on their own drive and interest.	Optional	I think that students will have more drive to research what they are interested in without requirements constraining them to a specific category of research and that students will be more motivated to complete the projects if they were to do so on their own drive and interest.	Unchecked	Unchecked	Unchecked	Unchecked	Unchecked	Unchecked	Unchecked	Checked	Checked	Unchecked		Unchecked	Unchecked	Unchecked	Unchecked	Unchecked	Unchecked	Unchecked	Unchecked	Unchecked	Unchecked	Unchecked		No		No	Checked	Unchecked	Unchecked	Checked	Unchecked	Unchecked	Unchecked	Unchecked	Checked	Unchecked
2019-20	11th	Suburban	Female	Asian		Yes	School	Team	Yes	Optional	some kids don't have the resources to complete an intricate project that would get them to higher levels like districts and regionals	Optional	because not everyone wants to compete above the high school level	Unchecked	Unchecked	Unchecked	Unchecked	Unchecked	Unchecked	Unchecked	Checked	Unchecked	Unchecked		Unchecked	Checked	Unchecked	Unchecked	Unchecked	Unchecked	Unchecked	Unchecked	Checked	Unchecked	Unchecked		Yes		Yes	Unchecked	Checked	Unchecked	Checked	Unchecked	Unchecked	Unchecked	Unchecked	Unchecked	Checked
2019-20	11th	Suburban	Female	Other	Asian American + White	Yes	School	Team	Yes	Optional	Not everyone has the time to do a science fair project and present it on top of all their school work and there are other options that can show the same kind of work done in the fair.	Required	That's what makes it fun	Checked	Unchecked	Unchecked	Checked	Unchecked	Unchecked	Unchecked	Unchecked	Unchecked	Unchecked		Unchecked	Unchecked	Unchecked	Checked	Unchecked	Unchecked	Unchecked	Unchecked	Unchecked	Unchecked	Unchecked		Yes	-	Yes	Unchecked	Unchecked	Unchecked	Checked	Unchecked	Unchecked	Unchecked	Unchecked	Unchecked	Unchecked
2019-20	9th	Suburban	Female	Black or African American		No		Individual	Yes	Required	It teaches students how to plan, conduct, and summarize/analyze research and data.	Optional	It can be stressful to make everyone have to complete and present their projects in front of many people.	Checked	Unchecked	Unchecked	Unchecked	Unchecked	Unchecked	Unchecked	Checked	Unchecked	Unchecked		Unchecked	Unchecked	Unchecked	Unchecked	Unchecked	Unchecked	Unchecked	Unchecked	Unchecked	Unchecked	Checked	Buying materials	Yes		Yes	Unchecked	Checked	Unchecked	Checked	Unchecked	Unchecked	Unchecked	Checked	Checked	Unchecked
2019-20	10th	Suburban	Female	Asian		No	School	Team	Yes	Optional	Sometimes ideas are hard to generate	Optional	It should be up to the students	Unchecked	Unchecked	Unchecked	Unchecked	Unchecked	Unchecked	Unchecked	Unchecked	Unchecked	Checked	Me, myself, and I and my partner	Unchecked	Checked	Unchecked	Unchecked	Checked	Unchecked	Unchecked	Unchecked	Unchecked	Unchecked	Unchecked		Yes		Yes	Unchecked	Unchecked	Unchecked	Unchecked	Unchecked	Unchecked	Unchecked	Unchecked	Unchecked	Checked
2019-20	10th	Suburban	Female	Other	indian	Yes	School	Team	Yes	Required	It's a good experience to get really familiar with a certain topic and do an experiment that relates to it.	Required	Getting judged by different people who are also familiar with your topic will give you different point of views and can improve your experiment.	Unchecked	Unchecked	Unchecked	Checked	Unchecked	Unchecked	Unchecked	Checked	Unchecked	Unchecked		Unchecked	Unchecked	Unchecked	Unchecked	Unchecked	Unchecked	Unchecked	Unchecked	Unchecked	Unchecked	Checked	nothing	Yes	no	Yes	Unchecked	Unchecked	Unchecked	Checked	Unchecked	Unchecked	Unchecked	Unchecked	Checked	Unchecked
2019-20	9th	Suburban	Male	White		No		Team	Yes	Optional	It caused me constant stress and it was to much work	Optional	Not everyone likes a competition	Unchecked	Unchecked	Unchecked	Checked	Checked	Unchecked	Unchecked	Unchecked	Unchecked	Unchecked		Unchecked	Unchecked	Checked	Checked	Unchecked	Checked	Checked	Checked	Unchecked	Unchecked	Unchecked		Yes	Nah	No	Checked	Unchecked	Checked	Unchecked	Checked	Checked	Unchecked	Checked	Checked	Unchecked
2019-20	9th	Suburban	Female	Asian		No		Team	Yes	Optional	Some people may not have time or material to Carry out their science fair.	Optional	Some people may not have time to attend some competitions	Unchecked	Checked	Unchecked	Unchecked	Checked	Unchecked	Unchecked	Unchecked	Unchecked	Unchecked		Unchecked	Checked	Checked	Checked	Checked	Unchecked	Unchecked	Unchecked	Unchecked	Unchecked	Unchecked		Yes	My sibling he only helped me a little I wish he would help me more	Yes	Checked	Unchecked	Unchecked	Checked	Checked	Checked	Checked	Unchecked	Checked	Unchecked
2019-20	9th	Suburban	Female	White		No	Region	Team	Yes	Required	The science fair would have more desirable results since more students are likely to be competing in it.	Optional	Some students aren't interested in competing due to lack of time or lack of general interest in science. I believe as long as they put effort into their projects, there should be no force to compete.	Checked	Unchecked	Unchecked	Checked	Checked	Unchecked	Unchecked	Checked	Unchecked	Unchecked		Checked	Checked	Unchecked	Unchecked	Unchecked	Unchecked	Unchecked	Unchecked	Unchecked	Unchecked	Unchecked		Yes		Yes	Checked	Unchecked	Unchecked	Unchecked	Unchecked	Unchecked	Unchecked	Unchecked	Unchecked	Unchecked
2019-20	10th	Suburban	Female	White		Yes	School	Team	No, but I did a science fair project to satisfy a school project requirement.	Optional	People who really don't want to do it shouldn't have to because they don't care and then just look up ideas online, and make it seem like it was their idea when it wasn't.	Optional	If you don't want to go to competition, you shouldn't be forced to, especially if you already had to do the project.	Checked	Unchecked	Unchecked	Checked	Unchecked	Unchecked	Unchecked	Checked	Unchecked	Unchecked		Unchecked	Checked	Unchecked	Unchecked	Unchecked	Unchecked	Unchecked	Unchecked	Unchecked	Unchecked	Unchecked		Yes	No	Yes	Checked	Checked	Checked	Unchecked	Checked	Checked	Unchecked	Unchecked	Checked	Unchecked
2019-20	9th	Suburban	Female	Black or African American		No	School	Team	No, but I did a science fair project to satisfy a school project requirement.	Optional	Some people are not good at science.	Optional	Some people are not good at science	Unchecked	Unchecked	Unchecked	Unchecked	Checked	Unchecked	Unchecked	Checked	Unchecked	Unchecked		Unchecked	Unchecked	Unchecked	Unchecked	Unchecked	Unchecked	Unchecked	Unchecked	Unchecked	Unchecked	Unchecked		Yes		Yes	Checked	Checked	Checked	Unchecked	Unchecked	Unchecked	Checked	Unchecked	Checked	Unchecked
2019-20	9th	Suburban	Male	Asian		No	School	Individual	Yes	Optional		Optional		Checked	Unchecked	Unchecked	Checked	Unchecked	Unchecked	Unchecked	Unchecked	Unchecked	Unchecked		Unchecked	Unchecked	Unchecked	Unchecked	Unchecked	Unchecked	Unchecked	Unchecked	Unchecked	Unchecked	Unchecked		Yes		Yes	Checked	Checked	Unchecked	Unchecked	Unchecked	Unchecked	Unchecked	Unchecked	Checked	Unchecked
2019-20	11th	Suburban	Female	Black or African American		Yes	Region	Team	Yes	Optional	It should be required until the 11th grade because that's when students become very busy which makes things stressful if it's a grade plus they wouldn't look at it as fun but more of a chore	Optional	Because the experience will definitely be fun whether they know it or not and you could get the chance to make connections	Unchecked	Unchecked	Unchecked	Checked	Unchecked	Unchecked	Unchecked	Unchecked	Unchecked	Unchecked		Unchecked	Unchecked	Unchecked	Unchecked	Unchecked	Checked	Unchecked	Unchecked	Checked	Unchecked	Unchecked		Yes	N/a	Yes	Checked	Checked	Checked	Checked	Checked	Checked	Unchecked	Unchecked	Checked	Checked
2019-20	10th	Suburban	Female	White		No		Individual	Yes	Optional	Some kids don't have the resources for this and then get a bad grade on the science fair.	Optional		Checked	Unchecked	Unchecked	Unchecked	Unchecked	Unchecked	Unchecked	Checked	Checked	Unchecked		Checked	Unchecked	Unchecked	Unchecked	Unchecked	Checked	Unchecked	Unchecked	Unchecked	Unchecked	Unchecked		Yes		Yes	Unchecked	Unchecked	Unchecked	Unchecked	Unchecked	Unchecked	Unchecked	Unchecked	Unchecked	Unchecked
2019-20	9th	Suburban	Female	Asian		No	Region	Team	No, but I did a science fair project to satisfy a school project requirement.	Required	It's more hands-on and can develop passions for scientific topics.	Optional	Not everyone is a science person, and some will have a better experience than others based on their interest in the subject.	Checked	Unchecked	Unchecked	Checked	Checked	Unchecked	Unchecked	Checked	Checked	Unchecked		Unchecked	Checked	Checked	Checked	Unchecked	Unchecked	Unchecked	Unchecked	Checked	Unchecked	Unchecked		Yes	I would have liked help during our experiment, because we went through a lot of downfalls before achieving our results.	Yes	Unchecked	Unchecked	Unchecked	Checked	Checked	Unchecked	Unchecked	Unchecked	Checked	Checked
2019-20	10th	Suburban	Female	White		Yes	Region	Individual	Yes	Optional	Because Science Fair should be done due to interests	Optional	Because it is the participants decision how far they want to continue their project	Checked	Unchecked	Unchecked	Unchecked	Unchecked	Unchecked	Unchecked	Unchecked	Unchecked	Unchecked		Unchecked	Unchecked	Unchecked	Unchecked	Unchecked	Unchecked	Unchecked	Unchecked	Unchecked	Unchecked	Checked	None	Yes	No	Yes	Unchecked	Checked	Unchecked	Unchecked	Unchecked	Unchecked	Unchecked	Unchecked	Unchecked	Unchecked
2019-20	10th	Suburban	Female	White		Yes	School	Individual	Yes	Optional	Because it is a lot of pressure to complete and we also have a lot of other projects as well	Optional	They already are optional at our school	Checked	Checked	Unchecked	Unchecked	Unchecked	Unchecked	Unchecked	Unchecked	Unchecked	Unchecked		Unchecked	Unchecked	Unchecked	Unchecked	Unchecked	Unchecked	Unchecked	Unchecked	Unchecked	Unchecked	Checked	None	No	To have more comments on what we can work on	No	Unchecked	Checked	Checked	Unchecked	Unchecked	Unchecked	Unchecked	Unchecked	Checked	Unchecked
2019-20	10th	Suburban	Female	White		Yes	Region	Individual	Yes	Optional	It makes it less stressful and allows students to focus on what they want and look at the science fair as something that is fun.	Optional	It makes it less stressful and allows students to focus on what they want and look at the science fair as something that is fun.	Unchecked	Unchecked	Unchecked	Checked	Unchecked	Unchecked	Unchecked	Unchecked	Unchecked	Unchecked		Unchecked	Unchecked	Unchecked	Unchecked	Unchecked	Checked	Unchecked	Unchecked	Unchecked	Unchecked	Unchecked		Yes		Yes	Unchecked	Unchecked	Unchecked	Checked	Checked	Unchecked	Unchecked	Unchecked	Unchecked	Checked
2019-20	10th	Suburban	Female	Asian		Yes	School	Team	Yes	Optional	It's just a long process that some people don't enjoy.	Optional	Some people don't like presenting in front of judges.	Unchecked	Unchecked	Unchecked	Checked	Checked	Unchecked	Unchecked	Unchecked	Unchecked	Unchecked		Unchecked	Unchecked	Checked	Checked	Unchecked	Unchecked	Unchecked	Unchecked	Unchecked	Unchecked	Unchecked		Yes		Yes	Unchecked	Unchecked	Unchecked	Checked	Checked	Checked	Unchecked	Checked	Checked	Unchecked
2019-20	11th	Suburban	Male	White		No	Region	Individual	No	Optional	only the students who really want to compete will compete	Optional	Only the people who want to do a competitive project will compete	Checked	Checked	Unchecked	Checked	Unchecked	Checked	Unchecked	Checked	Checked	Unchecked		Unchecked	Checked	Unchecked	Checked	Unchecked	Checked	Checked	Checked	Checked	Unchecked	Unchecked		Yes	none	Yes	Unchecked	Unchecked	Unchecked	Checked	Unchecked	Unchecked	Checked	Unchecked	Checked	Checked
2019-20	9th	Suburban	Male	Other	North African or Middle Eastern	No	Region	Individual	Yes	Optional	If it's required, it may not be the best it can be. If it's optional, that would mean you'd want to make it the best it can if you were to do it.	Optional	Same as above	Checked	Checked	Unchecked	Unchecked	Unchecked	Unchecked	Unchecked	Checked	Checked	Unchecked		Unchecked	Checked	Unchecked	Checked	Unchecked	Checked	Checked	Checked	Unchecked	Unchecked	Unchecked		No		Yes	Unchecked	Checked	Unchecked	Unchecked	Checked	Checked	Unchecked	Unchecked	Checked	Unchecked
2019-20	9th	Suburban	Female	Asian		No	Region	Team	Yes	Optional	If students are not interested in participating, it would just be a waste of time, money, and resources (ex: teachers attention).	Optional	Same reason as earlier. A student should not be required to compete. Competitions require money, commitment and time, such things may not be easy for all students to devote.	Checked	Checked	Unchecked	Checked	Checked	Unchecked	Unchecked	Checked	Unchecked	Unchecked		Unchecked	Checked	Unchecked	Unchecked	Unchecked	Checked	Unchecked	Unchecked	Checked	Unchecked	Unchecked		Yes		Yes	Checked	Checked	Checked	Unchecked	Checked	Checked	Checked	Checked	Checked	Checked
2019-20	9th	Suburban	Male	White		No	Region	Individual	No	Required		Optional		Checked	Unchecked	Unchecked	Checked	Unchecked	Unchecked	Unchecked	Unchecked	Checked	Unchecked		Unchecked	Unchecked	Unchecked	Unchecked	Unchecked	Checked	Unchecked	Unchecked	Unchecked	Unchecked	Unchecked		Yes		Yes	Unchecked	Unchecked	Unchecked	Unchecked	Unchecked	Unchecked	Unchecked	Unchecked	Checked	Unchecked
2019-20	9th	Suburban	Female	Asian		No	Region	Team	Yes	Required	All students should try to expand their knowledge.	Optional	I believe that students interested in science fair should have the ability to compete, but those who are not interested should have the opportunity to use their time on other activities.	Unchecked	Checked	Unchecked	Checked	Unchecked	Unchecked	Unchecked	Checked	Unchecked	Unchecked		Unchecked	Unchecked	Unchecked	Unchecked	Unchecked	Unchecked	Unchecked	Unchecked	Checked	Unchecked	Unchecked		No	We were not provided with the right paper work or even told about the required paper work at first.	No	Checked	Unchecked	Unchecked	Checked	Unchecked	Unchecked	Unchecked	Unchecked	Checked	Unchecked
2019-20	9th	Suburban	Male	Asian		No	Region	Individual	No, but I did a science fair project to satisfy a school project requirement.	Optional	Some people would rather not have to do the work of completing a science fair project.	Optional	Same as above reason. In addition, being placed can be very stressful.	Checked	Checked	Unchecked	Checked	Checked	Unchecked	Unchecked	Checked	Checked	Unchecked		Unchecked	Checked	Unchecked	Checked	Unchecked	Unchecked	Checked	Unchecked	Unchecked	Unchecked	Unchecked		Yes		Yes	Checked	Checked	Unchecked	Checked	Checked	Checked	Unchecked	Checked	Checked	Checked
2019-20	9th	Suburban	Female	Asian		No	Region	Team	No	Optional	Many people may not be interested in the field of science and science fair requires a lot of time and preparation. People with extracurricular activities may not have enough time to devote to the science fair. Therefore, it only makes sense to let people who are passionate about science fair to do it to ensure that they'll try their best.	Optional	Many people may not be interested in the field of science and science fair requires a lot of time and preparation. People with extracurricular activities may not have enough time to devote to the science fair. Therefore, it only makes sense to let people who are passionate about science fair to do it to ensure that they'll try their best.	Unchecked	Unchecked	Unchecked	Checked	Checked	Checked	Unchecked	Checked	Unchecked	Unchecked		Unchecked	Unchecked	Unchecked	Unchecked	Unchecked	Unchecked	Checked	Checked	Unchecked	Unchecked	Unchecked		Yes	no	Yes	Unchecked	Checked	Unchecked	Checked	Checked	Unchecked	Unchecked	Unchecked	Checked	Unchecked
2019-20	9th	Suburban	Female	Asian		No	Region	Individual	No, but I did a science fair project to satisfy a school project requirement.	Required	It allows a glimpse into the world of research and experimentation. Just like how PE is required, science fair should be required too.	Optional	Some people may choose not to compete, also is less competition for those competing.	Checked	Unchecked	Unchecked	Unchecked	Unchecked	Unchecked	Unchecked	Checked	Unchecked	Unchecked		Unchecked	Unchecked	Unchecked	Unchecked	Unchecked	Unchecked	Unchecked	Unchecked	Checked	Unchecked	Unchecked		No	no	No	Checked	Checked	Unchecked	Checked	Checked	Checked	Unchecked	Checked	Checked	Checked
2019-20	9th	Suburban	Male	White		Yes	School	Individual	No	Required	Science fair projects help students learn how to present information in an interesting format, which is a useful skill. I would argue that non-competitive science fair projects should be assigned just as any other project in public schools.	Optional	The competition aspect may not be for all students, but the option should be available to those who wish to participate.	Checked	Checked	Unchecked	Checked	Checked	Unchecked	Unchecked	Checked	Checked	Unchecked		Unchecked	Checked	Checked	Checked	Checked	Checked	Checked	Checked	Unchecked	Unchecked	Unchecked		Yes	No, I had adequate help with this project.	Yes	Unchecked	Checked	Checked	Unchecked	Unchecked	Unchecked	Unchecked	Unchecked	Unchecked	Unchecked
2019-20	10th	Suburban	Female	Asian		Yes	Region	Individual	No, but I did a science fair project to satisfy a school project requirement.	Optional	Some may not have enough time outside of school to work in a project since they could have work or other complications.	Optional	Some may have problems with public speaking.	Checked	Unchecked	Checked	Unchecked	Unchecked	Unchecked	Unchecked	Unchecked	Unchecked	Unchecked		Unchecked	Checked	Checked	Unchecked	Unchecked	Unchecked	Unchecked	Unchecked	Unchecked	Unchecked	Unchecked		Yes	People in the actual field my project was about	Yes	Checked	Checked	Unchecked	Checked	Checked	Checked	Unchecked	Unchecked	Checked	Checked
2019-20	9th	Suburban	Female	White		Yes	Region	Individual	Yes	Required	So everyone can learn something new while doing research outside of school.	Optional	So everyone that decides to do it has fun, but if you don't do it you'll have to complete another assignment.	Checked	Checked	Checked	Checked	Checked	Unchecked	Unchecked	Checked	Unchecked	Unchecked		Unchecked	Unchecked	Checked	Checked	Unchecked	Checked	Unchecked	Unchecked	Unchecked	Unchecked	Checked	My parents helped me get supplies and I asked my teachers for clarification	Yes	I would've liked a professional to see if my project helps a lot with real life problems	Yes	Unchecked	Checked	Unchecked	Checked	Unchecked	Unchecked	Unchecked	Unchecked	Checked	Unchecked
2019-20	10th	Suburban	Female	Black or African American		Yes	School	Team	Yes	Optional	If it is required, it brings about extra and unnecessary stress to students to make it to at least regionals and to get the best grade in class. Also, coming up with an original idea is extremely difficult for students because at some point, most ideas have been used and/or repeated.	Optional	Competing makes it more stressful because students will feel like they have to win. And when a student doesn't place well, it makes them think they aren't smart or not good enough. Especially in competitive schools.	Unchecked	Unchecked	Unchecked	Checked	Checked	Unchecked	Unchecked	Checked	Unchecked	Unchecked		Unchecked	Checked	Unchecked	Unchecked	Unchecked	Checked	Unchecked	Checked	Unchecked	Unchecked	Unchecked		Yes	No	Yes	Checked	Checked	Checked	Unchecked	Unchecked	Unchecked	Checked	Checked	Checked	Checked
2019-20	9th	Suburban	Female	Hispanic or Latino		No	Region	Individual	Yes	Optional	Science fair projects should be done by those who do actually want to participate.	Optional	Not every student is as passionate in the sciences and wants to compete in science fair.	Checked	Checked	Checked	Unchecked	Checked	Unchecked	Unchecked	Checked	Checked	Unchecked		Unchecked	Unchecked	Checked	Unchecked	Checked	Checked	Unchecked	Unchecked	Checked	Unchecked	Unchecked		Yes	N/A	Yes	Unchecked	Checked	Checked	Checked	Checked	Checked	Checked	Unchecked	Unchecked	Unchecked
2019-20	9th	Suburban	Female	Hispanic or Latino		No	Region	Team	Yes	Required	Science fair projects can help teach students how to investigate. They will be able to solve problems, come up with theories and figure out reasons why certain things happen. Students should also be able to present their projects in front of others and present their findings.	Optional	Competition should be optional because there isn't really a point to compete unless you choose to do so. Simply doing the project and presenting for a grade already teaches you important skills. Competing can add extra stress to students who don't want to compete thinking they have to place or move onto the next level.	Checked	Unchecked	Unchecked	Unchecked	Unchecked	Unchecked	Unchecked	Unchecked	Unchecked	Unchecked		Unchecked	Checked	Unchecked	Unchecked	Unchecked	Unchecked	Unchecked	Unchecked	Unchecked	Unchecked	Unchecked		Yes		Yes	Unchecked	Unchecked	Unchecked	Checked	Unchecked	Unchecked	Unchecked	Unchecked	Unchecked	Unchecked
2019-20	11th	Suburban	Male	Hispanic or Latino		No	Region	Team	Yes	Optional	Because sometimes there's people that they are not interested in that kind of things	Optional	There are people who don't like this things	Checked	Unchecked	Unchecked	Unchecked	Checked	Unchecked	Unchecked	Checked	Unchecked	Unchecked		Unchecked	Unchecked	Checked	Unchecked	Unchecked	Unchecked	Unchecked	Unchecked	Checked	Unchecked	Unchecked		No	Time during classes	No	Unchecked	Unchecked	Unchecked	Unchecked	Unchecked	Unchecked	Unchecked	Checked	Checked	Checked
2019-20	9th	Suburban	Male	Hispanic or Latino		Yes	Region	Individual	Yes	Required		Required		Checked	Unchecked	Unchecked	Unchecked	Unchecked	Unchecked	Unchecked	Checked	Checked	Checked	fire fighter	Unchecked	Unchecked	Unchecked	Unchecked	Checked	Unchecked	Unchecked	Checked	Unchecked	Unchecked	Checked	pictures	No	Time; my teachers didnt have us start on the project till about 9 weeks into the school year	No	Unchecked	Unchecked	Unchecked	Unchecked	Unchecked	Unchecked	Unchecked	Checked	Unchecked	Unchecked
2019-20	10th	Suburban	Male	Hispanic or Latino		Yes	Region	Team	Yes	Optional		Optional		Unchecked	Unchecked	Unchecked	Checked	Unchecked	Checked	Unchecked	Checked	Unchecked	Unchecked		Checked	Unchecked	Unchecked	Unchecked	Unchecked	Unchecked	Unchecked	Unchecked	Unchecked	Unchecked	Unchecked		Yes			Checked	Checked	Checked	Checked	Checked	Checked	Checked	Checked	Checked	Unchecked
2019-20		Suburban	Male	Asian		No	Region	Team	Yes	Optional	Because it puts more stress on you, due to you competing with other schools.	Optional	Same reasons why	Checked	Unchecked	Unchecked	Checked	Checked	Unchecked	Unchecked	Checked	Unchecked	Unchecked		Unchecked	Checked	Checked	Checked	Checked	Checked	Checked	Checked	Checked	Unchecked	Unchecked		Yes		Yes	Unchecked	Unchecked	Checked	Checked	Checked	Checked	Unchecked	Unchecked	Checked	Unchecked
2019-20	9th	Suburban	Female	Hispanic or Latino		No	School	Team	Yes	Optional	Not all student have an interest in science fair which in turn delivers projects done solely to fulfill academic necessity.	Optional	Students should be interested in what they are doing rather than feeling obligated to.	Checked	Unchecked	Unchecked	Unchecked	Unchecked	Unchecked	Unchecked	Checked	Checked	Unchecked		Unchecked	Checked	Checked	Checked	Unchecked	Checked	Checked	Checked	Unchecked	Unchecked	Unchecked		No	An interest shown to help develop my project.	No	Unchecked	Unchecked	Checked	Unchecked	Unchecked	Unchecked	Unchecked	Unchecked	Unchecked	Unchecked
2019-20	10th	Suburban	Female	White		No	Region	Individual	Yes	Optional	I think students are more likely to dedicate themselves and really try on something if it is their choice to do it.	Optional	I think if you choose to participate in the science fair, you will want to go to competition in order to show off all of your hard work. I do think, however, that it should be explained that these competitions are a really cool thing to be a part of, and that participating in them will have long lasting benefits.	Unchecked	Unchecked	Unchecked	Checked	Unchecked	Checked	Unchecked	Checked	Unchecked	Unchecked		Checked	Unchecked	Unchecked	Checked	Unchecked	Unchecked	Unchecked	Unchecked	Checked	Unchecked	Unchecked		Yes	I would have liked dome more preparation for the actual interview, like being guided on the kinds of questions that were going to be asked	Yes	Checked	Unchecked	Unchecked	Unchecked	Unchecked	Unchecked	Unchecked	Checked	Checked	Unchecked
2019-20	9th	Suburban	Female	White		No	School	Individual	No, but I did a science fair project to satisfy a school project requirement.	Optional	Because school is stressful enough we shouldn't have to do a huge project over our one break and then stress about it over judges	Optional	Some people aren't competitive	Checked	Unchecked	Unchecked	Unchecked	Unchecked	Unchecked	Unchecked	Checked	Unchecked	Unchecked		Unchecked	Unchecked	Unchecked	Checked	Unchecked	Checked	Checked	Checked	Unchecked	Unchecked	Unchecked		No		No	Checked	Unchecked	Unchecked	Checked	Unchecked	Unchecked	Unchecked	Checked	Checked	Unchecked
2019-20	9th	Suburban	Female	Asian		No			No					Checked	Unchecked	Unchecked	Checked	Checked	Unchecked	Unchecked	Checked	Unchecked	Unchecked		Unchecked	Unchecked	Unchecked	Checked	Unchecked	Unchecked	Unchecked	Unchecked	Unchecked	Unchecked	Unchecked		Yes		Yes	Checked	Checked	Unchecked	Unchecked	Unchecked	Unchecked	Unchecked	Unchecked	Checked	Unchecked
2019-20	10th	Suburban	Female	Black or African American		Yes	School	Team	Yes	Optional	because not everyone has the time to commit to doing an experiment, also we have never done it before, and then having to do it with little guidance was inconvenient. Plus I do rack up nerves when presenting my experiment to judges and that is another reason why it should be optional.	Optional	Because not everyone wants to/ able to present it to the judges.	Unchecked	Checked	Unchecked	Unchecked	Unchecked	Unchecked	Unchecked	Checked	Checked	Unchecked		Unchecked	Unchecked	Unchecked	Unchecked	Unchecked	Checked	Checked	Unchecked	Unchecked	Unchecked	Unchecked		Yes	how to develop a main topic	Yes	Checked	Checked	Unchecked	Unchecked	Checked	Unchecked	Unchecked	Unchecked	Unchecked	Unchecked
2019-20	9th	Suburban	Female	White		No	School	Team	Yes	Required	They teach us more about the scientific process than anything in class does.	Optional	Competition often creates a negative relationship with the work being completed.	Checked	Unchecked	Unchecked	Checked	Checked	Unchecked	Unchecked	Checked	Unchecked	Unchecked		Unchecked	Checked	Checked	Checked	Unchecked	Unchecked	Unchecked	Unchecked	Unchecked	Unchecked	Unchecked		Yes		Yes	Unchecked	Checked	Unchecked	Unchecked	Unchecked	Unchecked	Unchecked	Unchecked	Checked	Unchecked
2019-20	10th	Suburban	Female	Hispanic or Latino		No	District	Individual	Yes	Optional	Many students have other assigned projects to worry about;however, it is interesting to complete and follow through with an experiment to learn.			Checked	Unchecked	Checked	Checked	Unchecked	Unchecked	Unchecked	Checked	Unchecked	Unchecked		Unchecked	Unchecked	Checked	Unchecked	Unchecked	Unchecked	Unchecked	Unchecked	Checked	Unchecked	Unchecked		Yes	n/a	Yes	Checked	Checked	Unchecked	Unchecked	Unchecked	Unchecked	Unchecked	Unchecked	Checked	Unchecked
2019-20	9th	Urban	Male	Asian		No		Team	No	Optional	Because not everyone has the time and resources to complete the project the same as others might.	Optional	Not everyone is interested in science and may want to do something else.	Unchecked	Checked	Unchecked	Checked	Unchecked	Unchecked	Unchecked	Checked	Unchecked	Unchecked		Unchecked	Unchecked	Unchecked	Unchecked	Unchecked	Unchecked	Checked	Unchecked	Unchecked	Unchecked	Unchecked		Yes	Given clear outlines and examples of how the project should be.	No	Unchecked	Unchecked	Checked	Checked	Unchecked	Unchecked	Unchecked	Unchecked	Checked	Unchecked
2019-20	9th	Urban	Male	White		No		Individual	Yes	Optional	I mainly believe that school science fair projects should be optional is because not all jobs have someone make a hypothesis or make a unnecessary project. These skills can be effectively taught in a classroom instead be the use of a science fair project.	Optional	There would be extra stress due to the competition aspect of the science fair thus I believe the should not be a competition in science fair.	Checked	Unchecked	Unchecked	Unchecked	Unchecked	Unchecked	Unchecked	Unchecked	Unchecked	Unchecked		Unchecked	Unchecked	Unchecked	Unchecked	Unchecked	Unchecked	Unchecked	Checked	Unchecked	Unchecked	Unchecked		No	effective equipment	No	Checked	Checked	Unchecked	Checked	Unchecked	Checked	Unchecked	Checked	Checked	Checked
2019-20	12th	Urban	Female	Hispanic or Latino		Yes	District	Individual	Yes	Required	Because maybe this will push more students into the science fair, and they will develop an appreciation of the competition and hopefully put more effort into it.	Required	This will show the student the seriousness and fun of competing in the fair that will hopefully persuade them into trying to win and do better the next few years.	Checked	Unchecked	Unchecked	Checked	Unchecked	Unchecked	Unchecked	Checked	Unchecked	Checked	doctors, and vitamin specialists	Unchecked	Unchecked	Checked	Unchecked	Unchecked	Checked	Unchecked	Unchecked	Checked	Unchecked	Unchecked		No	more corrections on my project to fix it	No	Unchecked	Unchecked	Unchecked	Checked	Unchecked	Unchecked	Unchecked	Checked	Unchecked	Checked
2019-20	10th	Urban	Female	Hispanic or Latino		No	District	Individual	No, but I did a science fair project to satisfy a school project requirement.	Optional		Optional		Unchecked	Unchecked	Unchecked	Checked	Unchecked	Unchecked	Unchecked	Unchecked	Unchecked	Unchecked		Unchecked	Checked	Checked	Unchecked	Checked	Unchecked	Checked	Unchecked	Checked	Unchecked	Unchecked		Yes		Yes	Unchecked	Unchecked	Unchecked	Unchecked	Unchecked	Unchecked	Unchecked	Unchecked	Checked	Unchecked
2019-20	9th	Urban	Female	Hispanic or Latino		No	School	Team	No, but I did a science fair project to satisfy a school project requirement.	Required	It gets students to think beyond their questions	Optional	Some people might not want to compete on the science fair competition	Unchecked	Unchecked	Unchecked	Checked	Checked	Unchecked	Unchecked	Checked	Unchecked	Unchecked		Unchecked	Unchecked	Checked	Checked	Unchecked	Unchecked	Checked	Unchecked	Unchecked	Unchecked	Unchecked		Yes	No there was not	Yes	Unchecked	Checked	Unchecked	Unchecked	Unchecked	Unchecked	Unchecked	Checked	Checked	Unchecked
2019-20	9th	Urban	Male	Asian		No		Team	Yes	Optional	Because Some people doesn't alway have time to do it and some of us student are busy with other stuff other than do the science fair	Optional	Because some of us don't want to complete	Unchecked	Unchecked	Unchecked	Unchecked	Checked	Unchecked	Unchecked	Unchecked	Unchecked	Unchecked		Unchecked	Unchecked	Checked	Unchecked	Unchecked	Unchecked	Unchecked	Unchecked	Unchecked	Unchecked	Unchecked		No	No	Yes	Checked	Checked	Checked	Checked	Checked	Checked	Checked	Unchecked	Checked	Unchecked
2019-20	11th	Urban	Female	White		Yes	School	Individual	Yes	Optional		Optional		Checked	Unchecked	Unchecked	Unchecked	Unchecked	Unchecked	Unchecked	Unchecked	Unchecked	Unchecked		Unchecked	Unchecked	Checked	Unchecked	Unchecked	Unchecked	Unchecked	Unchecked	Unchecked	Unchecked	Unchecked		Yes		Yes	Checked	Unchecked	Checked	Unchecked	Unchecked	Unchecked	Checked	Unchecked	Unchecked	Unchecked
2019-20	11th	Urban	Female	White		Yes	School	Team	No, but I did a science fair project to satisfy a school project requirement.	Optional		Optional		Unchecked	Unchecked	Unchecked	Unchecked	Unchecked	Unchecked	Unchecked	Unchecked	Unchecked	Unchecked		Unchecked	Unchecked	Unchecked	Unchecked	Unchecked	Unchecked	Unchecked	Unchecked	Unchecked	Unchecked	Unchecked		No		No	Unchecked	Unchecked	Unchecked	Checked	Unchecked	Unchecked	Checked	Unchecked	Unchecked	Unchecked
2019-20	9th	Urban	Male	Other	Black and White	No	School	Individual	Yes	Required	It is a very stressful process, but overall it is beneficial	Optional	Too much stress	Checked	Unchecked	Unchecked	Checked	Unchecked	Unchecked	Unchecked	Checked	Unchecked	Unchecked		Unchecked	Checked	Unchecked	Unchecked	Unchecked	Unchecked	Unchecked	Unchecked	Unchecked	Unchecked	Unchecked		Yes	No	Yes	Checked	Checked	Checked	Checked	Checked	Checked	Unchecked	Checked	Checked	Unchecked
2019-20	10th	Urban	Female	Hispanic or Latino		No		Individual	Yes	Optional		Optional		Unchecked	Unchecked	Unchecked	Unchecked	Unchecked	Unchecked	Unchecked	Checked	Checked	Unchecked		Unchecked	Unchecked	Unchecked	Checked	Unchecked	Unchecked	Unchecked	Unchecked	Unchecked	Unchecked	Unchecked		Yes	No comment	Yes	Checked	Unchecked	Unchecked	Checked	Unchecked	Checked	Unchecked	Checked	Unchecked	Unchecked
2019-20	11th	Urban	Female	Hispanic or Latino		No		Individual	No	Optional	Most students aren't interesting in science.	Optional		Unchecked	Unchecked	Unchecked	Checked	Checked	Unchecked	Unchecked	Unchecked	Unchecked	Unchecked		Unchecked	Checked	Checked	Unchecked	Checked	Unchecked	Unchecked	Unchecked	Unchecked	Unchecked	Unchecked		Yes		Yes	Unchecked	Unchecked	Unchecked	Unchecked	Unchecked	Unchecked	Unchecked	Checked	Checked	Unchecked
2019-20	9th	Urban	Female	Asian		No		Individual	No, but I did a science fair project to satisfy a school project requirement.	Optional	Not everyone is interested in science fair	Optional	I don't desire to have a competition over science fair	Unchecked	Unchecked	Unchecked	Checked	Unchecked	Unchecked	Unchecked	Unchecked	Unchecked	Unchecked		Unchecked	Unchecked	Unchecked	Unchecked	Checked	Unchecked	Unchecked	Unchecked	Unchecked	Unchecked	Unchecked		Yes	No	Yes	Unchecked	Unchecked	Unchecked	Unchecked	Unchecked	Unchecked	Unchecked	Unchecked	Unchecked	Unchecked
2019-20	10th	Urban	Female	Asian		Yes	District	Individual	Yes	Optional	Some have the capability to do the projects as well as some not having the ability to get products needed to do it.	Optional	Some may not be comfortable in a new environment or have a society disorder.	Unchecked	Unchecked	Unchecked	Checked	Unchecked	Unchecked	Unchecked	Unchecked	Unchecked	Unchecked		Unchecked	Unchecked	Checked	Unchecked	Unchecked	Unchecked	Unchecked	Unchecked	Unchecked	Unchecked	Unchecked		No	No	No	Unchecked	Checked	Checked	Checked	Checked	Unchecked	Unchecked	Unchecked	Unchecked	Unchecked
2019-20	9th	Urban	Female	White		No	District	Team	Yes	Required	The experience it gives of presenting an idea/proposal to a third party.	Optional	Not everyone wishes to compete. The pressure may be physiologically damaging.	Unchecked	Unchecked	Unchecked	Checked	Checked	Unchecked	Unchecked	Checked	Checked	Unchecked		Unchecked	Unchecked	Checked	Checked	Unchecked	Checked	Checked	Checked	Unchecked	Unchecked	Unchecked		Yes		Yes	Checked	Unchecked	Unchecked	Unchecked	Unchecked	Unchecked	Unchecked	Checked	Checked	Unchecked
2019-20	10th	Urban	Male	White		No	School	Individual	Yes	Optional	While it stimulates creativity, it is more work required which usually isn't relevant for the course that is being taken. This takes away from other more course relevant projects and requires a focus on a project a student may not want to do. This leads to uncreative and easy ideas. On the other hand, it shouldn't be completely taken off the chart because some students want to complete the scienc…	Optional	As said above, many students who do not want to do the science fair may come up with an uncreative idea for the fair. This leads to a low grade and low competition. If someone wants to do the science fair, they should be able too, but it shouldn't be forced down the throats of students.	Unchecked	Unchecked	Unchecked	Unchecked	Checked	Unchecked	Unchecked	Checked	Unchecked	Unchecked		Unchecked	Unchecked	Unchecked	Unchecked	Unchecked	Checked	Checked	Unchecked	Unchecked	Unchecked	Unchecked		Yes	A "how-to" for the science fair where the basic format of what you're supposed to do, as well as the format for many of written parts.(Like-[Main Idea here]\[Hypothesis here]	Yes	Unchecked	Checked	Unchecked	Unchecked	Unchecked	Unchecked	Unchecked	Checked	Checked	Unchecked
2019-20	12th	Urban	Female	White		Yes	School	Team	No, but I did a science fair project to satisfy a school project requirement.	Optional	Because, not all students are into science. They may like other subjects that don't require scientific knowledge. They just want to write stories, write math equations without a scientific method to it.	Optional	Because, not all students are into science. They may like other subjects that don't require scientific knowledge. They just want to write stories, write math equations without a scientific method to it.	Unchecked	Unchecked	Unchecked	Unchecked	Checked	Unchecked	Unchecked	Unchecked	Unchecked	Unchecked		Unchecked	Unchecked	Unchecked	Checked	Unchecked	Unchecked	Unchecked	Unchecked	Unchecked	Unchecked	Unchecked		Yes	Buckets of water for the experiment, would have liked help	Yes	Unchecked	Checked	Unchecked	Unchecked	Unchecked	Unchecked	Unchecked	Unchecked	Checked	Unchecked
2019-20	10th	Urban	Female	Asian		Yes	School	Individual	Yes	Optional	Some kids are unable to keep up with the stress of experimentation. And from the stress, teachers pressure them more to complete the project, eventually leading to more issues mentally.	Optional	Competitions make people nervous and many people have social anxiety, which causes them to have panic attacks from situations like competitions.	Unchecked	Unchecked	Unchecked	Unchecked	Unchecked	Unchecked	Unchecked	Checked	Unchecked	Unchecked		Unchecked	Unchecked	Unchecked	Unchecked	Unchecked	Unchecked	Unchecked	Unchecked	Unchecked	Unchecked	Unchecked		No	I would have liked to be reminded of due dates for every step of the experiment. I would also have liked to recieve help with designing the board.	No	Unchecked	Checked	Checked	Unchecked	Unchecked	Unchecked	Unchecked	Checked	Unchecked	Unchecked
2019-20	11th	Urban	Male	Hispanic or Latino		No		Individual	Yes	Required	Embraces students to find and attain an interest in science-related career fields.	Optional	Its up to the student's will and comfort.	Checked	Unchecked	Unchecked	Unchecked	Unchecked	Unchecked	Unchecked	Unchecked	Unchecked	Unchecked		Unchecked	Unchecked	Unchecked	Checked	Unchecked	Unchecked	Unchecked	Unchecked	Unchecked	Unchecked	Unchecked		No	Not really, I didn't really need any help from others for this particular project.	No	Checked	Unchecked	Checked	Unchecked	Unchecked	Unchecked	Unchecked	Unchecked	Unchecked	Unchecked
2019-20	9th	Urban	Female	Asian		No	School	Individual	Yes	Optional	There's already so much going on in students lives, and throwing the science fair into the mix adds in even more stress. There also isn't much to gain from it- you're not particularly learning anything from it.	Optional	Its a competition- some people just want to do it for fun. There will also be people who don't want to do it so they put in minimal effort, which is then pointless for the competition and the student, as it will only just waste time.	Checked	Unchecked	Unchecked	Unchecked	Checked	Unchecked	Unchecked	Checked	Checked	Unchecked		Unchecked	Checked	Unchecked	Checked	Unchecked	Checked	Unchecked	Unchecked	Unchecked	Unchecked	Unchecked		No		No	Checked	Checked	Checked	Unchecked	Unchecked	Unchecked	Unchecked	Unchecked	Checked	Unchecked
2019-20	11th	Urban	Male	Asian		Yes	School	Individual	Yes	Optional	Because people that are taking multiple ap courses, have a lot more work that has to get finished. I feel like science fair is not giving us more assignments, it gives us more stress upon the stress we already have	Required	if u do science fair and get into competitions, i think it should be mandatory because you're already in it	Checked	Unchecked	Unchecked	Checked	Unchecked	Unchecked	Unchecked	Unchecked	Unchecked	Unchecked		Unchecked	Checked	Unchecked	Unchecked	Checked	Unchecked	Unchecked	Unchecked	Unchecked	Unchecked	Unchecked		No	no	Yes	Unchecked	Unchecked	Unchecked	Checked	Checked	Checked	Unchecked	Checked	Checked	Unchecked
2019-20	11th	Urban	Male	Asian		Yes	School	Individual	Yes	Optional	more work	Required	if you're already in it, i believe hat you should try your best to get to the top	Checked	Checked	Unchecked	Checked	Unchecked	Unchecked	Unchecked	Unchecked	Unchecked	Unchecked		Checked	Unchecked	Unchecked	Unchecked	Unchecked	Checked	Unchecked	Checked	Unchecked	Unchecked	Unchecked		Yes	not much but like how to do the project and he helped with every process of the project	Yes	Unchecked	Unchecked	Unchecked	Checked	Checked	Checked	Unchecked	Checked	Checked	Unchecked
2019-20	9th	Urban	Male	Asian		No		Team	Yes	Optional	People without interest in science fair would be forced to do the science fair without interest.	Optional		Unchecked	Unchecked	Unchecked	Unchecked	Unchecked	Unchecked	Unchecked	Unchecked	Checked	Unchecked		Unchecked	Unchecked	Checked	Checked	Checked	Unchecked	Unchecked	Unchecked	Unchecked	Unchecked	Unchecked		No		Yes	Unchecked	Unchecked	Unchecked	Unchecked	Unchecked	Unchecked	Unchecked	Unchecked	Checked	Unchecked
2019-20	10th	Urban	Female	White		Yes	School	Team	Yes	Required	I understand that those skills are needed in later life for presentations in jobs so the skills used are useful.	Optional	The competition is just fun and doesn't supply very much in learning unless the person advances beyond the school level.	Checked	Unchecked	Unchecked	Checked	Unchecked	Unchecked	Unchecked	Checked	Unchecked	Unchecked		Unchecked	Checked	Checked	Unchecked	Unchecked	Checked	Unchecked	Unchecked	Unchecked	Unchecked	Unchecked		No	My class ran out of time for presentations so my group was just asked questions and it would have helpful to have a full presentation or a timer that goes off	Yes	Unchecked	Unchecked	Checked	Unchecked	Unchecked	Unchecked	Unchecked	Unchecked	Checked	Unchecked
2019-20	9th	Urban	Male	Hispanic or Latino		No		Team	Yes	Optional	Some times many projects are done forcefully and you don't learn much	Optional	Its mandatory	Unchecked	Unchecked	Unchecked	Checked	Unchecked	Checked	Unchecked	Unchecked	Unchecked	Unchecked		Unchecked	Checked	Checked	Unchecked	Unchecked	Unchecked	Unchecked	Unchecked	Unchecked	Unchecked	Unchecked		Yes		Yes	Unchecked	Unchecked	Unchecked	Unchecked	Unchecked	Unchecked	Unchecked	Unchecked	Unchecked	Checked
2019-20	9th	Urban	Male	Hispanic or Latino		No	School	Team	Yes	Optional	So people can be less hesitant to be part of a class that can improve there college application and it can also lead to less stress	Optional	So people who just wanted to do it for fun don't have to be forced to do it and also back to the required part as well if they are forced they are less likely to enjoy it	Checked	Unchecked	Unchecked	Checked	Checked	Unchecked	Unchecked	Unchecked	Unchecked	Unchecked		Unchecked	Checked	Checked	Checked	Unchecked	Checked	Unchecked	Checked	Unchecked	Unchecked	Unchecked		No	I would have wanted the scienteer form to be finished but my teacher did not and I got a missing grade for the 2nd quater	No	Unchecked	Checked	Unchecked	Unchecked	Unchecked	Unchecked	Checked	Checked	Checked	Unchecked
2019-20	9th	Urban	Male	Hispanic or Latino		No	School	Team	Yes	Optional	So people can be less hesitant to be part of a class that can improve there college application and it can also lead to less stress	Optional	So people who just wanted to do it for fun don't have to be forced to do it and also back to the required part as well if they are forced they are less likely to enjoy it	Unchecked	Unchecked	Unchecked	Unchecked	Unchecked	Unchecked	Unchecked	Unchecked	Unchecked	Unchecked		Unchecked	Unchecked	Unchecked	Unchecked	Unchecked	Unchecked	Unchecked	Unchecked	Unchecked	Unchecked	Unchecked		No	I would have wanted the scienteer form to be finished but my teacher did not and I got a missing grade for the 2nd quater	No	Unchecked	Unchecked	Unchecked	Unchecked	Unchecked	Unchecked	Unchecked	Unchecked	Unchecked	Unchecked
2019-20	9th	Urban	Male	White		No		Individual	Yes	Required	Creative and critical thinking	Required	It makes sense to show your projects if you worked hard on it	Checked	Unchecked	Unchecked	Checked	Unchecked	Unchecked	Unchecked	Unchecked	Checked	Unchecked		Unchecked	Unchecked	Unchecked	Checked	Unchecked	Unchecked	Unchecked	Unchecked	Unchecked	Unchecked	Unchecked		Yes	No	Yes	Unchecked	Unchecked	Checked	Unchecked	Checked	Unchecked	Unchecked	Unchecked	Checked	Unchecked
2019-20	11th	Urban	Male	White		Yes	School	Team	Yes	Optional	It takes a lot of work to research and all that and I think it would fit better as an extracurricular or extra credit activity	Optional	Same reason as above, I suppose	Checked	Unchecked	Unchecked	Unchecked	Checked	Unchecked	Unchecked	Unchecked	Unchecked	Unchecked		Unchecked	Unchecked	Unchecked	Unchecked	Checked	Unchecked	Unchecked	Unchecked	Unchecked	Unchecked	Unchecked		Yes		Yes	Unchecked	Unchecked	Unchecked	Unchecked	Unchecked	Unchecked	Unchecked	Unchecked	Unchecked	Checked
2019-20	10th	Urban	Female	White		Yes		Individual	Yes	Optional	Science fair is for students to pick something to research. The students should only do it if they're interested because otherwise their projects will be abysmally bad and/or boring.	Optional	Competing should be an optional thing for students who are interested to do because they want to.	Checked	Unchecked	Unchecked	Unchecked	Unchecked	Unchecked	Unchecked	Unchecked	Unchecked	Unchecked		Checked	Unchecked	Unchecked	Checked	Unchecked	Unchecked	Unchecked	Unchecked	Unchecked	Unchecked	Unchecked		Yes	no	Yes	Checked	Checked	Checked	Unchecked	Checked	Checked	Unchecked	Checked	Checked	Unchecked
2019-20	9th	Urban	Female	Asian		No		Team	Yes	Optional	Coming from previous science fair experiences, many projects are unoriginal and similar.	Optional	Some people are not as competitive and also do not have an interest in science, so what is the point of making someone compete only for them to not try?	Checked	Checked	Unchecked	Unchecked	Checked	Unchecked	Unchecked	Unchecked	Unchecked	Unchecked		Unchecked	Unchecked	Checked	Checked	Checked	Unchecked	Unchecked	Checked	Checked	Unchecked	Unchecked		Yes	I got the help that I was expecting and needed.	Yes	Checked	Checked	Unchecked	Checked	Unchecked	Unchecked	Checked	Unchecked	Checked	Unchecked
2019-20	10th	Urban	Female	Asian		Yes	School	Team	Yes	Optional	It gives those who want to show that they are capable and those who aren't as willing to do more work than required.	Required	Some science fair projects can be very important but the people who created maybe didn't think the same way.	Unchecked	Unchecked	Unchecked	Unchecked	Unchecked	Unchecked	Unchecked	Checked	Unchecked	Unchecked		Unchecked	Unchecked	Unchecked	Unchecked	Checked	Unchecked	Checked	Unchecked	Unchecked	Unchecked	Unchecked		Yes	No	Yes	Unchecked	Unchecked	Unchecked	Unchecked	Checked	Checked	Unchecked	Unchecked	Checked	Unchecked
2019-20	9th	Urban	Female	White		No	School	Team	Yes	Optional	Waste of time and unneeded stress	Optional	There should be rights, you should never be made to do something that you don't want to do.	Unchecked	Unchecked	Unchecked	Unchecked	Checked	Unchecked	Unchecked	Unchecked	Unchecked	Unchecked		Checked	Unchecked	Unchecked	Unchecked	Unchecked	Unchecked	Unchecked	Unchecked	Unchecked	Unchecked	Unchecked		No	Better teachers who actually knew what they were doing.	No	Checked	Checked	Checked	Checked	Checked	Checked	Checked	Checked	Checked	Checked
2019-20	9th	Urban	Female	Black or African American		Yes	School	Team	Yes	Optional	Not everyone has the time to do experiments. Some people would rather not spend a bunch of money on resources for a project that they will only use once.	Optional	Some people are not very competitive. Some people don't even want to win the science fair.	Checked	Checked	Unchecked	Unchecked	Unchecked	Unchecked	Unchecked	Unchecked	Unchecked	Unchecked		Unchecked	Unchecked	Unchecked	Unchecked	Unchecked	Unchecked	Unchecked	Checked	Unchecked	Unchecked	Unchecked		Yes	No	Yes	Checked	Unchecked	Unchecked	Unchecked	Unchecked	Unchecked	Unchecked	Unchecked	Checked	Unchecked
2019-20	10th	Urban	Male	Asian		Yes	School	Team	Yes	Optional	Science Fair should be something that people do if they are interested in a certain subject, not something that they have to do because it's required as a grade.	Optional	If you want to compete, go ahead, but if you don't, there shouldn't be a pressure telling you that you do.	Unchecked	Unchecked	Unchecked	Checked	Unchecked	Unchecked	Unchecked	Checked	Checked	Unchecked		Unchecked	Unchecked	Unchecked	Unchecked	Unchecked	Unchecked	Unchecked	Checked	Unchecked	Unchecked	Unchecked		Yes	none	Yes	Checked	Unchecked	Unchecked	Unchecked	Unchecked	Unchecked	Unchecked	Unchecked	Unchecked	Unchecked
2019-20	10th	Urban	Female	White		Yes	School	Team	Yes	Optional	I believe science fair projects should be optional and not required because its super unnecessary. It wastes a lot of time that could be put towards something more useful. Another thing is that a lot of money goes into these projects. Its honestly just a lot of wasted time and effort and money.	Optional	I don't think these should be required either. If you want to enter a competition then have at it but it just is super unnecessary for all the other students. I also believe that they should be optional because the timing is off. All of my projects were crammed in the last 2 weeks of January and the first week of February.	Unchecked	Unchecked	Unchecked	Unchecked	Checked	Unchecked	Unchecked	Unchecked	Unchecked	Unchecked		Unchecked	Unchecked	Checked	Checked	Unchecked	Unchecked	Checked	Checked	Unchecked	Unchecked	Unchecked		Yes	I would have loved if our school paid for the materials for this project. Its a required project meaning we need to do it and we need to spend our own money on the super expensive science materials just for a good grade?	Yes	Checked	Checked	Unchecked	Checked	Checked	Unchecked	Unchecked	Checked	Checked	Unchecked
2019-20	9th	Urban	Female	Hispanic or Latino		Yes	School	Individual	Yes	Optional	Not all kids would like to do it	Optional	Not all kids want to challenge others	Checked	Checked	Unchecked	Checked	Checked	Unchecked	Unchecked	Unchecked	Unchecked	Unchecked		Unchecked	Unchecked	Checked	Checked	Unchecked	Checked	Checked	Unchecked	Unchecked	Unchecked	Unchecked		Yes	No all was fine	Yes	Checked	Unchecked	Unchecked	Unchecked	Checked	Unchecked	Unchecked	Checked	Unchecked	Unchecked
2019-20	9th	Urban	Male	Asian		No		Individual	Yes	Required	I believe that science fair projects should be required because, in Honors science classes, students must rigorous in their classes and be creative.	Optional	Science fair projects being competitive would mean the uncompetitive students would feel uncomfortable.	Checked	Unchecked	Unchecked	Checked	Unchecked	Unchecked	Unchecked	Unchecked	Unchecked	Unchecked		Unchecked	Checked	Unchecked	Unchecked	Unchecked	Checked	Unchecked	Unchecked	Unchecked	Unchecked	Unchecked		Yes	No	Yes	Checked	Unchecked	Unchecked	Unchecked	Checked	Unchecked	Unchecked	Unchecked	Unchecked	Unchecked
2019-20	9th	Urban	Female	Hispanic or Latino		No	Region	Individual	Yes	Optional	I feel that there should be more options as a 9th grader, because the only option we get is science fair until 10th grade, when we get more options. Everyone is suited to do different things, and while some like science fair, others might be more into robotics or mathematics.	Optional	Some people may not feel comfortable presenting/competing against others at competitions.	Unchecked	Unchecked	Unchecked	Unchecked	Unchecked	Unchecked	Unchecked	Unchecked	Unchecked	Unchecked		Unchecked	Checked	Unchecked	Unchecked	Unchecked	Unchecked	Unchecked	Unchecked	Unchecked	Unchecked	Unchecked		Yes		Yes	Checked	Checked	Unchecked	Checked	Unchecked	Unchecked	Unchecked	Checked	Checked	Checked
2019-20	9th	Urban	Female	White		No		Individual	Yes	Optional	unless you're absolutely serious about science and competition then you shouldn't have to do it. it should be optional.	Optional	again, if you're seriously into these competitions then you should go in. others are not so they should have the choice	Checked	Unchecked	Unchecked	Checked	Checked	Unchecked	Unchecked	Checked	Unchecked	Unchecked		Unchecked	Unchecked	Unchecked	Unchecked	Unchecked	Unchecked	Unchecked	Unchecked	Unchecked	Unchecked	Checked	none	Yes	none	Yes	Unchecked	Checked	Checked	Unchecked	Unchecked	Unchecked	Unchecked	Unchecked	Unchecked	Unchecked
2019-20	9th	Urban	Male	Black or African American		No		Team	Yes	Optional	Optional because not everyone has time to keep up with their project.	Optional	It should be your choice if you want to partake in the competition and not forced.	Unchecked	Unchecked	Unchecked	Checked	Unchecked	Unchecked	Unchecked	Checked	Unchecked	Unchecked		Unchecked	Unchecked	Checked	Checked	Unchecked	Unchecked	Unchecked	Checked	Unchecked	Unchecked	Unchecked		Yes		Yes	Checked	Checked	Unchecked	Unchecked	Unchecked	Unchecked	Checked	Checked	Checked	Unchecked
2019-20	9th	Urban	Male	White		Yes	Region	Individual	Yes	Required	It's good to do at least one year of science fair.	Optional	Some people are uncomfortable with talking to judges.	Checked	Unchecked	Unchecked	Checked	Unchecked	Unchecked	Unchecked	Checked	Unchecked	Unchecked		Unchecked	Unchecked	Unchecked	Unchecked	Unchecked	Checked	Unchecked	Unchecked	Unchecked	Unchecked	Unchecked		No	My teacher didn't explain science fair well.	No	Unchecked	Checked	Unchecked	Checked	Unchecked	Unchecked	Checked	Unchecked	Unchecked	Unchecked
2019-20	12th	Urban	Female	Asian		No	District	Team	No, but I did a science fair project to satisfy a school project requirement.	Optional	People who are truly interested in Science Fair will participate. Science Fair should not be something that people use for a resume or to fulfill a requirement. Though I understand that through Science Fair people are able to learn more about the natural sciences, when enforcing students to participate in Science Fair it doesn't create a true representation of interest.	Optional	People who are truly interested in Science Fair will participate. Science Fair should not be something that people use for a resume or to fulfill a requirement. Though I understand that through Science Fair people are able to learn more about the natural sciences, when enforcing students to participate in Science Fair it doesn't create a true representation of interest.	Unchecked	Unchecked	Unchecked	Unchecked	Unchecked	Unchecked	Unchecked	Unchecked	Unchecked	Unchecked		Unchecked	Unchecked	Unchecked	Unchecked	Unchecked	Unchecked	Unchecked	Unchecked	Unchecked	Unchecked	Unchecked		Yes		Yes	Unchecked	Unchecked	Unchecked	Checked	Unchecked	Unchecked	Unchecked	Unchecked	Checked	Checked
2019-20	12th	Urban	Female	Asian		No	District	Team	No			Optional		Checked	Checked	Checked	Checked	Checked	Unchecked	Unchecked	Checked	Unchecked	Unchecked		Unchecked	Checked	Checked	Checked	Unchecked	Checked	Checked	Unchecked	Unchecked	Unchecked	Unchecked		Yes		Yes	Unchecked	Unchecked	Checked	Unchecked	Unchecked	Unchecked	Checked	Unchecked	Unchecked	Unchecked
2019-20	9th	Urban	Female	White		No	District	Team	Yes	Optional		Optional		Checked	Unchecked	Unchecked	Checked	Checked	Unchecked	Unchecked	Checked	Unchecked	Unchecked		Unchecked	Unchecked	Unchecked	Unchecked	Unchecked	Unchecked	Unchecked	Unchecked	Checked	Unchecked	Unchecked		Yes		Yes	Unchecked	Checked	Unchecked	Unchecked	Unchecked	Unchecked	Checked	Unchecked	Checked	Unchecked
2019-20	10th	Urban	Female	White		No	Region	Individual	Yes	Optional	If you're not interested in what you're doing, it's a waste of time and energy.	Optional	If you're not interested in what you're doing, it's a waste of time and energy.	Checked	Unchecked	Unchecked	Unchecked	Checked	Unchecked	Unchecked	Unchecked	Unchecked	Unchecked		Unchecked	Unchecked	Unchecked	Checked	Unchecked	Unchecked	Unchecked	Unchecked	Unchecked	Unchecked	Unchecked		Yes		Yes	Unchecked	Checked	Checked	Unchecked	Checked	Unchecked	Checked	Unchecked	Checked	Unchecked
2019-20	9th	Urban	Female	Hispanic or Latino		No	State	Team	No	Optional	Because students should have the option to be able to do it but not be forced to.	Optional	Same reason as the other one they should be able to have the option and not be forced to.	Unchecked	Unchecked	Unchecked	Checked	Checked	Checked	Unchecked	Checked	Checked	Unchecked		Unchecked	Checked	Checked	Checked	Checked	Checked	Checked	Checked	Unchecked	Unchecked	Unchecked		Yes		Yes	Unchecked	Unchecked	Unchecked	Unchecked	Unchecked	Unchecked	Unchecked	Unchecked	Checked	Checked
2019-20	9th	Urban	Female	Hispanic or Latino		No	State	Team	No	Optional	because kids should have the option to and not be forced to	Optional	same reason as the other one	Unchecked	Unchecked	Unchecked	Checked	Checked	Checked	Unchecked	Checked	Checked	Unchecked		Unchecked	Checked	Checked	Checked	Checked	Checked	Checked	Checked	Checked	Unchecked	Unchecked		Yes		Yes	Unchecked	Unchecked	Unchecked	Unchecked	Unchecked	Unchecked	Unchecked	Unchecked	Checked	Checked
2019-20	9th	Urban	Male			Yes	School	Team	Yes			Optional	Because no one can be force to do something that him/her doesn't want to do.	Checked	Unchecked	Unchecked	Checked	Checked	Unchecked	Unchecked	Checked	Unchecked	Unchecked		Unchecked	Checked	Unchecked	Unchecked	Checked	Unchecked	Unchecked	Unchecked	Unchecked	Unchecked	Unchecked		Yes		Yes	Unchecked	Unchecked	Unchecked	Checked	Unchecked	Unchecked	Checked	Unchecked	Checked	Unchecked
2019-20	9th	Urban	Male			Yes	School	Team	Yes	Optional	Because the act of forcing someone to do a project when he/she doesn't want to do it is not the right thing.	Optional	Because the act of forcing someone to go in a competition when he/she doesn't want to do it is not the right thing.	Checked	Unchecked	Unchecked	Checked	Unchecked	Unchecked	Unchecked	Checked	Unchecked	Unchecked		Unchecked	Checked	Unchecked	Unchecked	Checked	Unchecked	Unchecked	Unchecked	Unchecked	Unchecked	Unchecked		Yes		Yes	Unchecked	Unchecked	Unchecked	Checked	Unchecked	Unchecked	Checked	Unchecked	Checked	Unchecked
2019-20	10th	Urban	Female	White		No	Region	Individual	Yes	Optional	If you're not interested in what you're doing it's just a waste of time and energy.	Optional	If you're not interested in what you're doing it's just a waste of time and energy.	Checked	Unchecked	Unchecked	Unchecked	Checked	Unchecked	Unchecked	Unchecked	Unchecked	Unchecked		Unchecked	Unchecked	Unchecked	Checked	Unchecked	Unchecked	Checked	Unchecked	Unchecked	Unchecked	Unchecked		Yes		Yes	Unchecked	Checked	Unchecked	Unchecked	Unchecked	Unchecked	Unchecked	Unchecked	Unchecked	Unchecked
2019-20	11th	Urban	Male	Hispanic or Latino		Yes	School	Team	Yes	Optional	Not everyone like doing it	Optional	Some people don't take it as serious	Unchecked	Unchecked	Unchecked	Unchecked	Checked	Unchecked	Unchecked	Unchecked	Unchecked	Unchecked		Unchecked	Unchecked	Checked	Checked	Unchecked	Unchecked	Checked	Checked	Unchecked	Unchecked	Unchecked		Yes	None	Yes	Unchecked	Unchecked	Unchecked	Unchecked	Unchecked	Checked	Unchecked	Unchecked	Unchecked	Unchecked
2019-20	10th	Rural	Male	Hispanic or Latino		No		Individual	Yes	Optional	While yes, science fair projects are helpful for teachers in the sense that it's a grade that is not necessarily difficult to input, I feel as if the projects just put a burden on the student body, with many students taking part in not only other projects for other classes, but maybe even some after school activities such as athletics, band, etc.	Required	If someone "makes" a science fair project, it's because they will place it in a competition, hence Why it would be better if science fair projects were just optional.	Unchecked	Unchecked	Unchecked	Unchecked	Unchecked	Unchecked	Unchecked	Unchecked	Unchecked	Checked	N/A, absolutely no one	Unchecked	Unchecked	Unchecked	Unchecked	Unchecked	Unchecked	Unchecked	Unchecked	Unchecked	Unchecked	Checked	I literally just said no to basically the same question	Yes	No	Yes	Unchecked	Checked	Checked	Unchecked	Unchecked	Unchecked	Unchecked	Unchecked	Unchecked	Unchecked
2019-20	9th	Rural	Female	Asian		No	School	Individual	Yes	Optional	Some kids find science fair stressful. Also having it as a requirement forces kids to pick a topic even if it isn't to the best of their abilities and they find it more of a burden than something fun.	Optional	Social anxiety	Checked	Checked	Unchecked	Unchecked	Unchecked	Unchecked	Unchecked	Unchecked	Unchecked	Unchecked		Unchecked	Checked	Checked	Checked	Unchecked	Checked	Checked	Unchecked	Unchecked	Unchecked	Unchecked		Yes		Yes	Checked	Checked	Unchecked	Unchecked	Checked	Checked	Checked	Checked	Checked	Unchecked
2019-20	10th	Rural	Male	White		No		Individual	Yes	Optional	Because students are busy at times and it might not be interesting to some students.	Optional	Because students are busy at times and it might not be interesting to some students.	Unchecked	Unchecked	Unchecked	Checked	Unchecked	Unchecked	Unchecked	Unchecked	Unchecked	Unchecked		Unchecked	Unchecked	Unchecked	Unchecked	Unchecked	Unchecked	Unchecked	Unchecked	Unchecked	Unchecked	Unchecked		Yes		Yes	Checked	Unchecked	Unchecked	Unchecked	Unchecked	Unchecked	Unchecked	Unchecked	Checked	Unchecked
2019-20	12th	Rural	Male	White		No	School	Team	Yes	Optional		Required		Unchecked	Unchecked	Unchecked	Checked	Checked	Unchecked	Unchecked	Checked	Checked	Unchecked		Unchecked	Unchecked	Unchecked	Checked	Unchecked	Checked	Unchecked	Unchecked	Unchecked	Unchecked	Unchecked		Yes		No	Unchecked	Unchecked	Unchecked	Unchecked	Unchecked	Unchecked	Unchecked	Unchecked	Checked	Unchecked
2019-20	9th	Rural	Female	Hispanic or Latino		No	District	Individual	Yes	Optional	not everyone has the time to do science fair	Optional	as I have previously stated not everyone has time	Checked	Unchecked	Unchecked	Checked	Checked	Unchecked	Unchecked	Checked	Checked	Unchecked		Unchecked	Checked	Unchecked	Checked	Unchecked	Unchecked	Unchecked	Unchecked	Unchecked	Unchecked	Unchecked		Yes	no	Yes	Unchecked	Unchecked	Unchecked	Unchecked	Unchecked	Unchecked	Checked	Unchecked	Checked	Unchecked
2019-20	11th	Rural	Male	Hispanic or Latino		No	District	Individual	Yes	Optional	Not everyone has the resources available to make a proper project or board. It is sometimes embarrassing showing people a cheap project or board. Sometimes the board quality can ruin the presentation because of ugly it looks or because it falls apart midway through.	Required	For competition I don't think anyone would go out of there way to submit anything, So I think it's only fair that the school would assign people for competition.	Unchecked	Unchecked	Unchecked	Unchecked	Unchecked	Unchecked	Unchecked	Unchecked	Unchecked	Unchecked		Unchecked	Unchecked	Unchecked	Unchecked	Unchecked	Unchecked	Unchecked	Unchecked	Unchecked	Unchecked	Unchecked		Yes	Help with making the board.	Yes	Checked	Checked	Unchecked	Checked	Unchecked	Checked	Checked	Unchecked	Checked	Checked
2019-20	11th	Rural	Female	Hispanic or Latino		Yes	School	Individual	Yes	Optional	There is no purpose in doing it if I don't want to try to participate.	Required	N/A	Unchecked	Unchecked	Unchecked	Unchecked	Unchecked	Unchecked	Unchecked	Unchecked	Unchecked	Checked	Only myself	Unchecked	Unchecked	Unchecked	Unchecked	Unchecked	Checked	Unchecked	Unchecked	Unchecked	Unchecked	Unchecked		No	N/A	Yes	Checked	Unchecked	Checked	Checked	Unchecked	Unchecked	Unchecked	Unchecked	Unchecked	Unchecked
2019-20	9th	Rural	Male	White		Yes	District	Individual	No, but I did a science fair project to satisfy a school project requirement.	Optional	I believe that they should be optional because the science fair can cause a lot of stress on that person, and if they're not even interested in the science fair, then they won't even try at it.	Required	I believe that they should be required so that it can give the students a taste of what it feels like to lose, or win at something.	Checked	Unchecked	Unchecked	Checked	Unchecked	Unchecked	Unchecked	Checked	Checked	Unchecked		Unchecked	Checked	Unchecked	Checked	Unchecked	Unchecked	Checked	Unchecked	Unchecked	Unchecked	Unchecked		No		Yes	Checked	Checked	Unchecked	Unchecked	Unchecked	Unchecked	Unchecked	Unchecked	Checked	Unchecked
2019-20	11th	Rural	Female	White		Yes	Region	Team	No	Optional		Optional		Unchecked	Unchecked	Unchecked	Checked	Unchecked	Unchecked	Unchecked	Checked	Unchecked	Unchecked		Unchecked	Unchecked	Unchecked	Unchecked	Unchecked	Unchecked	Unchecked	Unchecked	Unchecked	Unchecked	Unchecked		Yes		Yes	Checked	Unchecked	Unchecked	Unchecked	Unchecked	Unchecked	Unchecked	Unchecked	Checked	Unchecked
2019-20	10th	Rural	Female	Black or African American		No		Individual	Yes	Required	Because it gives students a chance to show their creativity .	Required	Because people get to compete and see how good they are	Unchecked	Unchecked	Unchecked	Checked	Unchecked	Unchecked	Unchecked	Unchecked	Unchecked	Unchecked		Unchecked	Unchecked	Checked	Unchecked	Unchecked	Unchecked	Unchecked	Unchecked	Checked	Unchecked	Unchecked		Yes		Yes	Unchecked	Unchecked	Unchecked	Unchecked	Checked	Unchecked	Unchecked	Unchecked	Unchecked	Unchecked
2019-20	10th	Rural	Female	Black or African American		No		Individual	Yes	Required	Because students need to show their creativity	Required	Because once you get the chance to compete , you get to see how good you are	Unchecked	Unchecked	Unchecked	Checked	Unchecked	Checked	Unchecked	Unchecked	Unchecked	Unchecked		Unchecked	Unchecked	Checked	Unchecked	Unchecked	Unchecked	Unchecked	Unchecked	Unchecked	Unchecked	Unchecked		Yes		Yes	Unchecked	Unchecked	Unchecked	Unchecked	Checked	Unchecked	Unchecked	Unchecked	Unchecked	Unchecked
2019-20	11th	Rural	Female	Hispanic or Latino		No		Individual	No, but I did a science fair project to satisfy a school project requirement.	Optional	Science Fairs aren't for everyone.	Required	It's a nerve racking but fun experience to get judged and see how you did	Unchecked	Unchecked	Unchecked	Checked	Unchecked	Unchecked	Unchecked	Checked	Unchecked	Unchecked		Checked	Checked	Unchecked	Unchecked	Unchecked	Checked	Unchecked	Unchecked	Checked	Unchecked	Unchecked		Yes	no, my teacher was thorough with helping	Yes	Checked	Checked	Unchecked	Checked	Unchecked	Unchecked	Unchecked	Unchecked	Unchecked	Unchecked
2019-20	12th	Rural	Male	Hispanic or Latino		No		Team	Yes	Optional		Optional		Unchecked	Unchecked	Unchecked	Unchecked	Checked	Unchecked	Unchecked	Checked	Unchecked	Unchecked		Unchecked	Checked	Unchecked	Unchecked	Unchecked	Unchecked	Unchecked	Unchecked	Unchecked	Unchecked	Unchecked		Yes	More resources for testing	No	Unchecked	Unchecked	Unchecked	Checked	Unchecked	Unchecked	Unchecked	Unchecked	Unchecked	Checked
2019-20	11th	Rural	Male	White		No	Region	Individual	Yes	Optional	They should be substituted for tests.	Optional	They should be substituted for tests.	Unchecked	Unchecked	Unchecked	Unchecked	Checked	Unchecked	Unchecked	Unchecked	Unchecked	Unchecked		Unchecked	Unchecked	Unchecked	Unchecked	Unchecked	Unchecked	Checked	Unchecked	Checked	Unchecked	Unchecked		Yes	None	Yes	Checked	Checked	Checked	Checked	Checked	Unchecked	Checked	Checked	Checked	Unchecked
2019-20	9th	Rural	Male	Hispanic or Latino		No	Region	Individual	No	Optional	I believe science fair projects should be optional to not unintentionally bombard and saturate the collection of projects from student who truly have an interest in it. Although it could lessen the resources and investment the teachers, students, and advisors would make if less students participate; it could also lessen the strain of the numerous students who teachers and officials have to tend t…	Optional	Telling people about your idea shouldn't be a competition, although many lean on doing so to win a prize or place to later place on a resume or college application, the work students do should give them a chance to show everyone what they know, how they went about it, and many be recognized.	Unchecked	Unchecked	Unchecked	Checked	Checked	Unchecked	Unchecked	Checked	Checked	Unchecked		Unchecked	Unchecked	Unchecked	Unchecked	Unchecked	Unchecked	Checked	Unchecked	Unchecked	Unchecked	Checked	Printing, and reading my work on Scienteer.	No	Regarding developing my computer program, I wanted to have help on design/coding it and how I should go about telling people about it.	No	Unchecked	Checked	Checked	Checked	Unchecked	Checked	Unchecked	Unchecked	Checked	Unchecked
2019-20	10th	Rural	Female	White		No	Region	Individual	No	Optional	Especially at my school, people's projects would not be set at a high standard.	Optional	Same as above	Checked	Checked	Unchecked	Unchecked	Unchecked	Unchecked	Unchecked	Unchecked	Unchecked	Unchecked		Unchecked	Unchecked	Unchecked	Unchecked	Unchecked	Checked	Checked	Unchecked	Unchecked	Unchecked	Unchecked		Yes	no	Yes	Unchecked	Unchecked	Unchecked	Unchecked	Checked	Unchecked	Unchecked	Unchecked	Unchecked	Unchecked
2019-20	12th	Rural	Female	White		Yes	Region	Team	Yes	Required	I personally had to participate in the science fair because of a university academy that I am a part of, SFASU STEM Academy, at my high school. But it would be amazing for all higher level science students to participate and gain the experience and learning opportunities that fairs create.	Optional	Not everyone should be forced to compete when they don't want to. Competition should be optional to those that truly do want to.	Unchecked	Unchecked	Unchecked	Checked	Unchecked	Checked	Unchecked	Unchecked	Unchecked	Unchecked		Unchecked	Unchecked	Unchecked	Unchecked	Unchecked	Unchecked	Unchecked	Unchecked	Unchecked	Unchecked	Unchecked		Yes	I required my teacher to request materials to the university research administrator. Otherwise, I received no other kind of help.	Yes	Unchecked	Unchecked	Unchecked	Unchecked	Unchecked	Unchecked	Checked	Unchecked	Checked	Unchecked
2019-20	10th	Rural	Male	Hispanic or Latino		No	Region	Team	Yes	Optional	Not everyone goes into a science field and making them do a project for it drains them while they could be working on other things they actually care about	Optional	Sometimes people get pushed into competing because the school wants projects to compete and represent them but the student might really not want to do it but is pushed into doing it	Unchecked	Unchecked	Unchecked	Checked	Checked	Unchecked	Unchecked	Checked	Unchecked	Unchecked		Unchecked	Unchecked	Unchecked	Unchecked	Unchecked	Unchecked	Checked	Unchecked	Unchecked	Unchecked	Unchecked		Yes		Yes	Unchecked	Unchecked	Unchecked	Unchecked	Unchecked	Unchecked	Unchecked	Unchecked	Checked	Unchecked
2019-20	12th	Rural	Male	Hispanic or Latino		Yes	Region	Individual	Yes	Required	They help us find eloquent solutions to complex problems.	Required	Competitions help in presentation skills	Unchecked	Unchecked	Unchecked	Checked	Unchecked	Checked	Unchecked	Checked	Checked	Unchecked		Unchecked	Unchecked	Unchecked	Unchecked	Checked	Unchecked	Unchecked	Checked	Unchecked	Unchecked	Unchecked		Yes	N/a	Yes	Unchecked	Unchecked	Unchecked	Checked	Unchecked	Unchecked	Unchecked	Unchecked	Unchecked	Unchecked
2019-20	9th	Rural	Male	White		No	School	Individual	Yes	Required	It gives students a great opportunity to explore their knowledge and creativity.	Optional	Some could take it seriously and some could just try to get an A+	Checked	Unchecked	Unchecked	Checked	Unchecked	Unchecked	Unchecked	Unchecked	Unchecked	Unchecked		Unchecked	Unchecked	Checked	Checked	Unchecked	Unchecked	Unchecked	Unchecked	Unchecked	Unchecked	Unchecked		Yes	No	Yes	Checked	Unchecked	Unchecked	Unchecked	Unchecked	Unchecked	Unchecked	Unchecked	Checked	Unchecked
2019-20	11th	Suburban	Male	Hispanic or Latino		Yes	School	Individual	Yes	Optional	Too many other projects	Optional	Too many other projects	Unchecked	Unchecked	Unchecked	Checked	Unchecked	Unchecked	Unchecked	Unchecked	Unchecked	Unchecked		Unchecked	Unchecked	Unchecked	Checked	Unchecked	Unchecked	Unchecked	Unchecked	Unchecked	Unchecked	Unchecked		Yes	Learned the scientific method	No	Checked	Unchecked	Unchecked	Unchecked	Unchecked	Unchecked	Unchecked	Unchecked	Unchecked	Unchecked
2019-20	9th	Suburban	Male	Asian		No	School	Individual	Yes	Optional	It shouldn't be something we are forced to do. Some kids get very stressed over this.	Optional	If people won't do well in the competition then they won't want to do it.	Unchecked	Checked	Unchecked	Checked	Unchecked	Unchecked	Unchecked	Checked	Unchecked	Unchecked		Unchecked	Unchecked	Unchecked	Checked	Unchecked	Unchecked	Unchecked	Unchecked	Unchecked	Unchecked	Unchecked		Yes	Better ideas	Yes	Checked	Checked	Unchecked	Unchecked	Unchecked	Unchecked	Unchecked	Unchecked	Checked	Unchecked
2019-20	10th	Suburban	Male	Asian		Yes	School	Team	Yes	Optional	it's often too stressful, combined with 2 AP classes, I wasn't able to sleep. the work load combined with this has made me stressed and almost breakdown multiple times.	Optional	again, it's too stressful	Checked	Unchecked	Unchecked	Checked	Unchecked	Unchecked	Unchecked	Unchecked	Unchecked	Unchecked		Unchecked	Unchecked	Unchecked	Checked	Unchecked	Unchecked	Unchecked	Unchecked	Unchecked	Unchecked	Unchecked		Yes		Yes	Unchecked	Checked	Unchecked	Checked	Unchecked	Unchecked	Checked	Unchecked	Checked	Unchecked
2019-20	9th	Suburban	Female	White		No	School	Individual	No, but I did a science fair project to satisfy a school project requirement.	Optional	Science Fair should not be required in high school. There are many competing classes that take a tremendous amount of time. If science is not your preferred subject, this can be an undue burden.	Optional	Same as above	Checked	Unchecked	Unchecked	Unchecked	Unchecked	Unchecked	Unchecked	Checked	Checked	Unchecked		Unchecked	Unchecked	Unchecked	Checked	Unchecked	Checked	Unchecked	Checked	Unchecked	Unchecked	Unchecked		No	I would have liked for my teacher to have signed off on my project more timely. He was out a lot and so I had to do my lab experiments at home!	No	Unchecked	Unchecked	Unchecked	Unchecked	Unchecked	Unchecked	Unchecked	Unchecked	Checked	Unchecked
2019-20	10th	Suburban	Male	White		Yes	School	Team	Yes	Optional	No absolute need, prefer short term projects	Optional	Probably doesn't matter but its better to let people know ahead of time if you want to compeate.	Checked	Unchecked	Unchecked	Unchecked	Checked	Unchecked	Unchecked	Checked	Unchecked	Unchecked		Checked	Unchecked	Unchecked	Checked	Unchecked	Checked	Checked	Unchecked	Unchecked	Unchecked	Unchecked		Yes	Maybe places to find topics.	Yes	Checked	Unchecked	Unchecked	Checked	Unchecked	Unchecked	Checked	Unchecked	Checked	Unchecked
2019-20	10th	Suburban	Female	Asian		No	School	Team	Yes	Optional	The stress of having to put science fair on top of school work is really difficult to balance out and puts a lot of strain on the students. It has left me with many restless nights because I was being forced to collect additional research and compile an experimental design that I had to somehow fit into my busy schedule.	Optional	stated above.	Unchecked	Unchecked	Unchecked	Unchecked	Unchecked	Unchecked	Unchecked	Unchecked	Unchecked	Checked	My partner who did science fair with me	Unchecked	Unchecked	Checked	Checked	Checked	Unchecked	Unchecked	Checked	Unchecked	Unchecked	Unchecked		No	Choosing my topic	No	Checked	Unchecked	Unchecked	Unchecked	Checked	Unchecked	Unchecked	Unchecked	Unchecked	Unchecked
2019-20	10th	Suburban	Male	Black or African American		No	School	Individual	No, but I did a science fair project to satisfy a school project requirement.	Optional		Optional		Unchecked	Unchecked	Unchecked	Unchecked	Unchecked	Unchecked	Unchecked	Checked	Checked	Unchecked		Unchecked	Unchecked	Checked	Unchecked	Unchecked	Unchecked	Unchecked	Unchecked	Unchecked	Unchecked	Unchecked		Yes		Yes	Checked	Checked	Unchecked	Unchecked	Checked	Unchecked	Unchecked	Unchecked	Checked	Unchecked
2019-20	10th	Suburban	Female	Asian		No	School	Individual	No, but I did a science fair project to satisfy a school project requirement.	Required	Because for some students, science may not be their forte and this could push them out of their comfort zone to experience new things they may like.	Optional	not everyone is comfortable with public speaking and having to prepare a speech.	Checked	Checked	Unchecked	Unchecked	Unchecked	Unchecked	Unchecked	Unchecked	Unchecked	Unchecked		Unchecked	Checked	Unchecked	Checked	Unchecked	Unchecked	Unchecked	Unchecked	Checked	Unchecked	Unchecked		Yes	na	Yes	Checked	Unchecked	Unchecked	Checked	Checked	Unchecked	Unchecked	Unchecked	Checked	Unchecked
2019-20	10th	Suburban	Male	Asian		No				Optional	None	Required	None	Unchecked	Unchecked	Unchecked	Unchecked	Unchecked	Unchecked	Unchecked	Unchecked	Unchecked	Unchecked		Unchecked	Unchecked	Unchecked	Unchecked	Unchecked	Unchecked	Unchecked	Unchecked	Unchecked	Unchecked	Unchecked		No	None	Yes	Unchecked	Unchecked	Unchecked	Unchecked	Unchecked	Unchecked	Unchecked	Checked	Checked	Checked
2019-20	10th	Suburban	Female	Asian		No	School	Individual	Yes	Optional		Optional		Unchecked	Unchecked	Unchecked	Unchecked	Unchecked	Unchecked	Unchecked	Checked	Checked	Unchecked		Unchecked	Unchecked	Unchecked	Unchecked	Unchecked	Checked	Unchecked	Unchecked	Unchecked	Unchecked	Unchecked		Yes		Yes	Checked	Unchecked	Unchecked	Unchecked	Unchecked	Unchecked	Unchecked	Unchecked	Unchecked	Unchecked
2019-20	10th	Suburban	Female	Asian		Yes	School	Individual	Yes	Optional	If a person is forced to do it if they don't want to then the result will not be a good project or one that has taught the student anything either.	Optional	In order to have good quality and worthy projects a person must care and be putting effort in for their own reasons nor because they were forced.	Checked	Unchecked	Unchecked	Checked	Unchecked	Unchecked	Unchecked	Checked	Unchecked	Unchecked		Unchecked	Unchecked	Unchecked	Unchecked	Unchecked	Unchecked	Unchecked	Unchecked	Unchecked	Unchecked	Unchecked		No	Not really I was good and dint need help so I ddint get it but I know other students did get help because they needed it.	No	Checked	Checked	Unchecked	Unchecked	Unchecked	Unchecked	Unchecked	Unchecked	Unchecked	Unchecked
2019-20	9th	Suburban	Female	Asian		No	District	Individual	No	Optional	Some people may not want to do it, and it means less competition for the ones that do(though tougher competition)	Optional	Some people may not want to compete and only want to do it for fun.	Unchecked	Unchecked	Unchecked	Unchecked	Unchecked	Unchecked	Unchecked	Checked	Unchecked	Unchecked		Unchecked	Unchecked	Unchecked	Unchecked	Unchecked	Unchecked	Unchecked	Unchecked	Unchecked	Unchecked	Unchecked		Yes	no	No	Unchecked	Unchecked	Unchecked	Unchecked	Checked	Unchecked	Unchecked	Unchecked	Unchecked	Checked
2019-20	11th	Suburban	Female	Black or African American		Yes	Region	Team	No	Optional		Optional		Unchecked	Unchecked	Unchecked	Checked	Checked	Unchecked	Unchecked	Unchecked	Unchecked	Unchecked		Unchecked	Unchecked	Unchecked	Unchecked	Unchecked	Unchecked	Unchecked	Unchecked	Unchecked	Unchecked	Unchecked		Yes	no	Yes	Checked	Unchecked	Unchecked	Unchecked	Unchecked	Unchecked	Unchecked	Unchecked	Unchecked	Unchecked
2019-20	11th	Suburban	Female	White		No								Unchecked	Unchecked	Unchecked	Unchecked	Unchecked	Checked	Unchecked	Unchecked	Unchecked	Unchecked		Unchecked	Unchecked	Unchecked	Unchecked	Unchecked	Unchecked	Unchecked	Unchecked	Unchecked	Unchecked	Unchecked		No		No	Checked	Unchecked	Unchecked	Unchecked	Unchecked	Unchecked	Unchecked	Unchecked	Checked	Checked
2019-20	9th	Suburban	Male	White		No			No	Optional	Because I think that the kids you are competing against shouldn't have a negative response to 'having to come to the fairs'	Optional	Because I think that the kids you are competing against shouldn't have a negative response to 'having to come to the fairs'	Checked	Unchecked	Checked	Checked	Unchecked	Unchecked	Unchecked	Checked	Checked	Unchecked		Unchecked	Unchecked	Checked	Unchecked	Unchecked	Checked	Unchecked	Unchecked	Checked	Unchecked	Unchecked		Yes		Yes	Unchecked	Unchecked	Unchecked	Checked	Unchecked	Unchecked	Unchecked	Unchecked	Checked	Checked
2019-20	12th	Suburban	Male	White		Yes	School	Individual	No	Optional	Cause some people's career paths might now include the scientific method.	Optional	Because some competitions require you to speak in front of people which might make the presenter uncomfortable	Checked	Unchecked	Unchecked	Unchecked	Unchecked	Unchecked	Unchecked	Unchecked	Unchecked	Unchecked		Checked	Unchecked	Unchecked	Unchecked	Unchecked	Unchecked	Checked	Unchecked	Unchecked	Unchecked	Unchecked		Yes	No	Yes	Unchecked	Unchecked	Unchecked	Unchecked	Unchecked	Unchecked	Unchecked	Unchecked	Unchecked	Unchecked
2019-20	9th	Suburban	Male	White		Yes	School	Individual	No	Optional	Because it takes a lot of time and effort to do science fair and I personally don't want to be stressed.	Optional	Same Reason.	Unchecked	Unchecked	Unchecked	Unchecked	Unchecked	Unchecked	Unchecked	Unchecked	Unchecked	Unchecked		Unchecked	Unchecked	Unchecked	Unchecked	Unchecked	Unchecked	Unchecked	Unchecked	Unchecked	Unchecked	Unchecked		No	No	Yes	Checked	Unchecked	Unchecked	Unchecked	Unchecked	Unchecked	Unchecked	Unchecked	Unchecked	Unchecked
2019-20	9th	Suburban	Female	White		Yes	School	Individual	No	Optional	Some kids prefer to show off their work, but some others don't.	Optional	I don't know how to answer this	Unchecked	Unchecked	Unchecked	Checked	Unchecked	Unchecked	Unchecked	Unchecked	Unchecked	Unchecked		Unchecked	Unchecked	Unchecked	Unchecked	Unchecked	Unchecked	Unchecked	Unchecked	Unchecked	Unchecked	Checked	None	No	Not really, because I already had in mind what I was going to do	Yes	Checked	Unchecked	Unchecked	Unchecked	Unchecked	Unchecked	Unchecked	Checked	Unchecked	Unchecked
2019-20	9th	Suburban	Female	White		No		Individual	Yes	Optional	It can be very stressful.	Optional	It can be very stressful	Unchecked	Unchecked	Unchecked	Unchecked	Unchecked	Unchecked	Unchecked	Unchecked	Unchecked	Unchecked		Unchecked	Unchecked	Unchecked	Unchecked	Unchecked	Unchecked	Unchecked	Unchecked	Unchecked	Unchecked	Unchecked		Yes		Yes	Unchecked	Checked	Unchecked	Unchecked	Unchecked	Unchecked	Unchecked	Unchecked	Checked	Unchecked
2019-20	9th	Suburban	Female	White		No		Individual	Yes	Optional	they are a lot of work, and require lots of time that students need to use for sleeping and there other classes.	Optional	I think everyone should have there own right to picking whether or not	Checked	Unchecked	Unchecked	Checked	Checked	Checked	Unchecked	Checked	Unchecked	Unchecked		Unchecked	Unchecked	Checked	Unchecked	Unchecked	Checked	Unchecked	Unchecked	Unchecked	Unchecked	Unchecked		No	i wish there was more time to work on in class	Yes	Checked	Checked	Unchecked	Unchecked	Unchecked	Unchecked	Unchecked	Unchecked	Unchecked	Unchecked
2019-20	10th	Suburban	Female	Hispanic or Latino		Yes	School	Individual	No, but I did a science fair project to satisfy a school project requirement.	Optional	Some students may not need to fulfill a requirement for their class or they may not have any interest in sciences.	Optional	Yes if you are entering a competition you should have something to show for.	Unchecked	Unchecked	Unchecked	Unchecked	Unchecked	Unchecked	Unchecked	Checked	Checked	Unchecked		Unchecked	Unchecked	Unchecked	Unchecked	Unchecked	Unchecked	Unchecked	Unchecked	Unchecked	Unchecked	Unchecked		No	I would have liked to have received more guidance on what sort of research I was supposed to so.	No	Unchecked	Checked	Unchecked	Unchecked	Checked	Checked	Unchecked	Checked	Checked	Unchecked
2019-20	9th	Suburban	Male	Asian		Yes	School	Individual	Yes	Optional	It's stupid and a waste of time. It's meant to teach us about the real scientific method, but what it really boils down to is copying an online project and completing extra tedious steps	Optional	if you're not proud or interested in the project that you were forced to make, why should you have to present it	Checked	Unchecked	Unchecked	Unchecked	Unchecked	Unchecked	Unchecked	Unchecked	Unchecked	Unchecked		Unchecked	Checked	Unchecked	Unchecked	Unchecked	Checked	Checked	Unchecked	Unchecked	Unchecked	Unchecked		Yes		No	Unchecked	Checked	Unchecked	Unchecked	Unchecked	Checked	Unchecked	Unchecked	Unchecked	Unchecked
2019-20	9th	Suburban	Male	Asian		No	District	Individual	No	Optional	I think because forcing people to do a project that they may not be interested in causing extra stress on a person. Also it will lead to people turning in materials last second and other complications that could have been avoided if it was optional.	Optional	For the same reason as above, but also it might cause someone to feel dumber then another person if they did not place similar to that other person. In addition is will lower someones confidence and make them feel like the judges were unfair etc.	Checked	Unchecked	Unchecked	Unchecked	Unchecked	Unchecked	Unchecked	Checked	Unchecked	Unchecked		Unchecked	Unchecked	Unchecked	Unchecked	Unchecked	Unchecked	Checked	Unchecked	Unchecked	Unchecked	Unchecked		Yes	No	Yes	Checked	Unchecked	Unchecked	Unchecked	Unchecked	Unchecked	Unchecked	Unchecked	Checked	Unchecked
2019-20	9th	Suburban	Female	White		No	School	Individual	Yes	Optional	I believe that it is a good idea to be able to encourage students to expand their understandings of the functionalitys of experiments, however for many students who are participating in various sports, and extracurriculars that it could cause high levels of stress.	Optional	If they work hard enough on their project they should be able to be granted the ability to move on for a more complex competition however, it should be their choice because each student is an individual and should be able to do what they need to do in order to succeed as a high school student and soon to be an adult.	Unchecked	Unchecked	Unchecked	Unchecked	Unchecked	Unchecked	Unchecked	Checked	Checked	Checked	emotional support	Unchecked	Unchecked	Unchecked	Unchecked	Unchecked	Unchecked	Unchecked	Unchecked	Unchecked	Unchecked	Unchecked		Yes		Yes	Unchecked	Unchecked	Checked	Checked	Unchecked	Unchecked	Checked	Unchecked	Checked	Checked
2019-20	10th	Suburban	Male	Asian		No	School	Individual	No	Required	It is part of the scientific process.	Optional	Not everyone is competitive.	Unchecked	Unchecked	Unchecked	Unchecked	Unchecked	Unchecked	Unchecked	Checked	Checked	Unchecked		Unchecked	Unchecked	Unchecked	Unchecked	Unchecked	Unchecked	Unchecked	Unchecked	Unchecked	Unchecked	Unchecked		Yes	No	Yes	Checked	Unchecked	Unchecked	Unchecked	Checked	Checked	Unchecked	Unchecked	Checked	Unchecked
2019-20	10th	Suburban	Female	Hispanic or Latino		Yes	District	Team	No	Required	A science fair project can give students and opportunity to learn and experiment new ideas.	Required	Some students can gain social experiences needed to gain confidence and be more comfortable when presenting a project.	Unchecked	Unchecked	Unchecked	Checked	Checked	Unchecked	Unchecked	Unchecked	Unchecked	Unchecked		Checked	Unchecked	Unchecked	Unchecked	Unchecked	Unchecked	Unchecked	Unchecked	Unchecked	Unchecked	Unchecked		Yes		No	Unchecked	Unchecked	Unchecked	Unchecked	Unchecked	Unchecked	Unchecked	Unchecked	Checked	Unchecked
2019-20	11th	Suburban	Female	Black or African American		Yes	School	Team	Yes	Optional	Not everyone has time and the creativity to create a new idea and carry out the experiment each year. Some may choose to focus on schoolwork.	Optional	Sometimes students only complete a project for the grade.	Unchecked	Unchecked	Unchecked	Unchecked	Checked	Unchecked	Unchecked	Checked	Unchecked	Unchecked		Unchecked	Unchecked	Checked	Unchecked	Unchecked	Unchecked	Checked	Unchecked	Unchecked	Unchecked	Unchecked		No	No	No	Unchecked	Checked	Unchecked	Unchecked	Unchecked	Unchecked	Unchecked	Unchecked	Checked	Unchecked
2019-20	9th	Suburban	Female	Asian		No	School	Team	Yes	Required	It allows the students to think deeply as well as gain knowledge about many problems in the world today.	Optional	Some students may not feel comfortable competing or presenting.	Unchecked	Unchecked	Unchecked	Checked	Checked	Unchecked	Unchecked	Checked	Checked	Unchecked		Unchecked	Unchecked	Unchecked	Checked	Unchecked	Checked	Unchecked	Unchecked	Unchecked	Unchecked	Unchecked		Yes	I would have liked it if the due date was given to us earlier, instead of a week before the project was due.	Yes	Unchecked	Unchecked	Unchecked	Unchecked	Unchecked	Unchecked	Unchecked	Unchecked	Checked	Unchecked
2019-20	9th	Suburban	Male	Black or African American		No	School	Individual	Yes	Optional	some people might not want to participate	Optional	some people might just want to do for fun	Checked	Unchecked	Unchecked	Checked	Unchecked	Unchecked	Unchecked	Unchecked	Unchecked	Unchecked		Checked	Checked	Checked	Checked	Checked	Checked	Checked	Checked	Unchecked	Unchecked	Unchecked		Yes		Yes	Checked	Checked	Unchecked	Unchecked	Unchecked	Unchecked	Unchecked	Unchecked	Unchecked	Unchecked
2019-20	9th	Suburban	Female	Hispanic or Latino		No		Team	Yes	Optional	While it is fun to carry out your own experiments and research for a topic of choice, we usually get assigned science fair during breaks. Some people are on vacations and everyone wants time to relax and do no work on a break.	Optional	A lot of people, including me, get extremely nervous when in comes to talking and presenting in front of people.	Unchecked	Unchecked	Unchecked	Checked	Checked	Unchecked	Unchecked	Checked	Unchecked	Unchecked		Unchecked	Unchecked	Checked	Unchecked	Checked	Unchecked	Unchecked	Unchecked	Checked	Unchecked	Unchecked		Yes	Information about the poster contest	Yes	Unchecked	Checked	Checked	Unchecked	Unchecked	Unchecked	Unchecked	Unchecked	Checked	Unchecked
2019-20	11th	Suburban	Male	Black or African American		Yes	School	Individual	Yes	Optional	Science fair projects should be optional because forcing students to do will ruin their experiences with enjoying science.	Optional	Science fair projects for competition should be optional because some participants only want to perform science fair experiments for recreation.	Checked	Unchecked	Unchecked	Checked	Checked	Unchecked	Unchecked	Unchecked	Unchecked	Unchecked		Unchecked	Unchecked	Checked	Unchecked	Unchecked	Unchecked	Unchecked	Unchecked	Unchecked	Unchecked	Unchecked		Yes	No	Yes	Checked	Unchecked	Unchecked	Unchecked	Unchecked	Unchecked	Unchecked	Unchecked	Unchecked	Unchecked
2019-20	11th	Suburban	Female	Other	Mixed	Yes	School	Team	Yes	Optional	Because they suck. I'm not interested in doing additional projects. The only thing I'm concerned about is my grades and doing a project that requires weeks of my time only distracts from my grades. Not only that but requiring projects also takes away from any kind of joy we would actually get out of them anyway.	Optional	Because, like I said before, they suck.	Unchecked	Unchecked	Unchecked	Unchecked	Unchecked	Unchecked	Unchecked	Unchecked	Unchecked	Unchecked		Unchecked	Unchecked	Unchecked	Unchecked	Unchecked	Unchecked	Unchecked	Unchecked	Unchecked	Unchecked	Unchecked		No	N/A	Yes	Checked	Checked	Checked	Checked	Unchecked	Checked	Checked	Unchecked	Checked	Checked
2019-20	11th	Suburban	Female	Black or African American		Yes	School	Team	Yes	Optional	I have realized that many people complain about science fair and the amount of time it takes up. There are some people that are actually invested in science fair while others would rather use their time in doing other work. Lastly, it's something we've been doing since middle school that shouldn't carry on into high school.	Optional	Not everyone is prepared or concerned with competing. Many are just trying to meet the required credit and carry on.	Unchecked	Unchecked	Unchecked	Unchecked	Unchecked	Unchecked	Unchecked	Checked	Unchecked	Unchecked		Unchecked	Unchecked	Unchecked	Unchecked	Checked	Checked	Checked	Unchecked	Unchecked	Unchecked	Unchecked		No	N/A	No	Checked	Checked	Checked	Unchecked	Unchecked	Unchecked	Unchecked	Checked	Unchecked	Unchecked
2019-20	9th	Suburban	Female	Asian		No	School	Individual	Yes	Required	It should be required because it brings together many elements of the scientific process not often given importance to in high school classes. It also gives students firsthand experience often not given and let the student think outside the box	Optional	Science fair projects for competition should be optional because some student find no interest in competing, while others are more interested in competing with their peers	Checked	Unchecked	Checked	Unchecked	Checked	Unchecked	Unchecked	Checked	Unchecked	Unchecked		Unchecked	Unchecked	Unchecked	Checked	Checked	Unchecked	Unchecked	Checked	Unchecked	Unchecked	Unchecked		No	I would have liked to teachers to give some days in class dedicated to just science fair, to clear any doubts about the projects	No	Checked	Unchecked	Checked	Checked	Checked	Unchecked	Unchecked	Checked	Checked	Unchecked
2019-20	12th	Suburban	Male	Asian		Yes	School	Team	Yes	Optional	not everyone wants to do it and the science fair is supposed to be fun and not forced.	Optional	not everyone wants or has the skill to carry it out so it shouldn't be forced	Unchecked	Unchecked	Unchecked	Unchecked	Checked	Unchecked	Unchecked	Unchecked	Unchecked	Unchecked		Unchecked	Unchecked	Unchecked	Unchecked	Unchecked	Checked	Unchecked	Unchecked	Unchecked	Unchecked	Unchecked		Yes	na	Yes	Unchecked	Unchecked	Unchecked	Checked	Unchecked	Unchecked	Unchecked	Unchecked	Checked	Unchecked
2019-20	9th	Suburban	Male	Asian		No		Team	Yes	Optional	For some student, they don't want to but teacher make them required	Optional	Some people don't want do competition	Unchecked	Unchecked	Unchecked	Unchecked	Checked	Unchecked	Unchecked	Unchecked	Unchecked	Unchecked		Unchecked	Unchecked	Checked	Unchecked	Unchecked	Unchecked	Unchecked	Unchecked	Checked	Unchecked	Checked	Doing scienteer	No	No	No	Checked	Unchecked	Unchecked	Unchecked	Unchecked	Unchecked	Unchecked	Checked	Checked	Unchecked
2019-20	9th	Suburban	Male	Asian		Yes	School	Individual	No, but I did a science fair project to satisfy a school project requirement.	Required	Innovation, Logical Thinking, and Solutions to Problems.	Required	Comparison and to see who has the best projects.	Unchecked	Unchecked	Unchecked	Unchecked	Unchecked	Checked	Unchecked	Checked	Unchecked	Unchecked		Unchecked	Unchecked	Unchecked	Unchecked	Unchecked	Checked	Unchecked	Unchecked	Checked	Unchecked	Unchecked		Yes		Yes	Unchecked	Unchecked	Unchecked	Checked	Unchecked	Unchecked	Unchecked	Unchecked	Unchecked	Unchecked
2019-20	9th	Suburban	Female	Asian		No	Region	Individual	No, but I did a science fair project to satisfy a school project requirement.	Optional	Science Fair is such a great way to engage students in possible career fields of science. And it creates a great experience enabling kids to expand from the school curriculum and learn on their own. However, many kids who don't really enjoy science fair if forced wont really do their best work. Procrastination happens a lot and not any real learning. Science fair provides benefits more to student…			Unchecked	Unchecked	Unchecked	Checked	Unchecked	Unchecked	Unchecked	Checked	Checked	Unchecked		Unchecked	Unchecked	Unchecked	Checked	Unchecked	Unchecked	Unchecked	Unchecked	Unchecked	Unchecked	Unchecked		Yes		Yes	Checked	Unchecked	Checked	Checked	Unchecked	Unchecked	Unchecked	Unchecked	Unchecked	Unchecked
2019-20	11th	Suburban	Male	Asian		Yes	District	Individual	No	Optional	Because the opportunities offered by the science fair don't appeal to everyone, science fair should be optional and only for the people who really want to do it.	Optional	Same as above	Unchecked	Unchecked	Unchecked	Unchecked	Checked	Unchecked	Unchecked	Checked	Checked	Unchecked		Unchecked	Unchecked	Unchecked	Unchecked	Unchecked	Checked	Checked	Unchecked	Unchecked	Unchecked	Unchecked		Yes	No	Yes	Unchecked	Unchecked	Unchecked	Unchecked	Checked	Unchecked	Unchecked	Unchecked	Checked	Unchecked
2019-20	11th	Suburban	Male	Asian		Yes	State	Team	Yes	Optional	I think science fair is for students who truly enjoy it. People who are not into stem should not be forced do something that doesn't peak their interests.	Optional	Some people really don't like competing and they shouldn't be required to compete.	Checked	Unchecked	Unchecked	Checked	Unchecked	Checked	Unchecked	Checked	Checked	Unchecked		Unchecked	Unchecked	Checked	Checked	Unchecked	Checked	Unchecked	Unchecked	Unchecked	Unchecked	Unchecked		Yes	Not really	Yes	Unchecked	Unchecked	Unchecked	Unchecked	Unchecked	Unchecked	Unchecked	Unchecked	Checked	Unchecked
2019-20	10th	Suburban	Male	White		No		Team	Yes	Optional	Because if you want to go out of your way and participate in it then the projects would be a lot more advanced and there would be much more competition	Optional	Don't do a competition unless you whole heartedly want to do it	Unchecked	Unchecked	Unchecked	Checked	Checked	Unchecked	Unchecked	Unchecked	Unchecked	Unchecked		Unchecked	Unchecked	Unchecked	Checked	Unchecked	Unchecked	Unchecked	Unchecked	Unchecked	Unchecked	Unchecked		No	I wanted to if I was doing it correctly but she was only there and not fully engaged in the experiment	No	Unchecked	Unchecked	Unchecked	Unchecked	Checked	Unchecked	Unchecked	Checked	Unchecked	Unchecked
2019-20	10th	Suburban	Female	Asian		No	School	Team	Yes	Required	it's a good experience	Optional	people don't have the time to compete	Unchecked	Unchecked	Unchecked	Unchecked	Unchecked	Unchecked	Unchecked	Checked	Unchecked	Unchecked		Unchecked	Checked	Checked	Unchecked	Unchecked	Unchecked	Unchecked	Unchecked	Unchecked	Unchecked	Unchecked		Yes		Yes	Checked	Checked	Checked	Unchecked	Unchecked	Unchecked	Unchecked	Checked	Checked	Unchecked
2019-20	9th	Suburban				No		Individual	No, but I did a science fair project to satisfy a school project requirement.					Checked	Unchecked	Unchecked	Unchecked	Unchecked	Checked	Unchecked	Unchecked	Unchecked	Unchecked		Unchecked	Unchecked	Unchecked	Unchecked	Unchecked	Checked	Unchecked	Unchecked	Unchecked	Unchecked	Unchecked		Yes		No	Checked	Checked	Unchecked	Checked	Checked	Unchecked	Unchecked	Checked	Checked	Checked
2019-20	10th	Suburban	Female	White		Yes	State	Individual	No	Required	I think that, if taught right, hands-on inquiry work like science fair is the best way to teach STEM, which is indisputably the way of the future.	Optional	While I personally think competition is valuable, I can understand why people would not want to put the additional time into preparing for competition after already doing a project.	Checked	Unchecked	Checked	Unchecked	Unchecked	Checked	Unchecked	Checked	Unchecked	Unchecked		Unchecked	Checked	Checked	Checked	Unchecked	Checked	Unchecked	Checked	Checked	Unchecked	Unchecked		Yes	I think it would have been helpful if teachers helped more with networking and simply understanding journal articles.	Yes	Unchecked	Unchecked	Unchecked	Checked	Unchecked	Checked	Unchecked	Unchecked	Checked	Unchecked
2019-20	9th	Suburban	Female	Asian		Yes	School	Individual	No, but I did a science fair project to satisfy a school project requirement.	Optional	Many people don't like to compete and don't have passion for science. It's only fair to keep it optional so the ones that WANT to can	Optional	Science fair should be for people who are interested in doing it not a compulsion	Unchecked	Unchecked	Unchecked	Unchecked	Unchecked	Checked	Unchecked	Checked	Unchecked	Unchecked		Unchecked	Unchecked	Unchecked	Checked	Unchecked	Unchecked	Unchecked	Unchecked	Unchecked	Unchecked	Unchecked		No	I think teachers should encourage people who are participating in science fair more and help them find scientists or other qualified people to help you with what you are looking for	No	Checked	Checked	Checked	Checked	Checked	Checked	Unchecked	Unchecked	Checked	Checked
2019-20	11th	Suburban	Male	Asian		Yes	Region	Individual	No	Required	I think Science Fair gives a chance for students to find their passion within STEM. If science fair becomes mandatory though, I think it should be integrated into curriculum (time should be given for students to complete projects within school).	Optional	Although many of us science fair kids are accustomed to these competitions, not all people enjoy competing in Science Fair (but rather like the idea of independent research solely for the educational experience).	Unchecked	Unchecked	Unchecked	Checked	Unchecked	Unchecked	Unchecked	Checked	Checked	Unchecked		Unchecked	Checked	Checked	Unchecked	Unchecked	Unchecked	Unchecked	Unchecked	Checked	Unchecked	Unchecked		Yes	I think giving students more of an allowance to fund or partially fund projects would be beneficial. Costs above $100 often become a large restraint for some advanced projects.	Yes	Checked	Unchecked	Unchecked	Checked	Checked	Checked	Unchecked	Unchecked	Checked	Checked
2019-20	9th	Suburban	Female	White		Yes	School	Individual	No, but I did a science fair project to satisfy a school project requirement.	Optional	Because it doesn't really help educate students in general, and takes up useful class time.	Optional	Not everyone is competitive person and the stress of a competition will take away from the experience of participating in a science fair for most.	Checked	Unchecked	Unchecked	Unchecked	Checked	Unchecked	Unchecked	Checked	Unchecked	Unchecked		Unchecked	Checked	Unchecked	Unchecked	Unchecked	Unchecked	Unchecked	Unchecked	Checked	Unchecked	Unchecked		No	Not specifically, but if they were more helpful in providing info, or supportive in general.	No	Checked	Unchecked	Checked	Checked	Unchecked	Checked	Checked	Checked	Checked	Checked
2019-20	10th	Suburban	Male	Asian		Yes	Region	Individual	No, but I did a science fair project to satisfy a school project requirement.	Required	It allows students to experience scientific research.	Optional	Many students don't wish to compete in science fair as it can be a large time commitment.	Unchecked	Unchecked	Unchecked	Unchecked	Unchecked	Checked	Unchecked	Checked	Checked	Unchecked		Unchecked	Unchecked	Unchecked	Checked	Unchecked	Unchecked	Unchecked	Unchecked	Unchecked	Unchecked	Unchecked		Yes	No	Yes	Checked	Unchecked	Unchecked	Checked	Checked	Unchecked	Unchecked	Checked	Unchecked	Unchecked
2019-20	10th	Suburban	Male	Asian		Yes	Region	Individual	No	Required		Optional		Unchecked	Unchecked	Unchecked	Unchecked	Unchecked	Checked	Unchecked	Checked	Checked	Unchecked		Unchecked	Unchecked	Unchecked	Unchecked	Unchecked	Unchecked	Checked	Unchecked	Unchecked	Unchecked	Unchecked		No		Yes	Unchecked	Unchecked	Unchecked	Checked	Unchecked	Unchecked	Unchecked	Unchecked	Checked	Unchecked
2019-20	10th	Suburban	Male	Asian		Yes	Region	Individual	No, but I did a science fair project to satisfy a school project requirement.	Required	It's an excellent learning tool and it can help foster a love for science fair. It needs to be more about development and less about paperwork and forms though.	Optional	If people do it because they have to, they won't understand and appreciate the subtleties of Science and Engineering Fair. It will fill the fair with more projects that were completed for a requirement than for passion.	Checked	Unchecked	Unchecked	Checked	Unchecked	Unchecked	Unchecked	Checked	Unchecked	Unchecked		Unchecked	Checked	Checked	Unchecked	Unchecked	Unchecked	Unchecked	Unchecked	Checked	Unchecked	Unchecked		Yes	Help relating to the actual application and testing of my device.	Yes	Unchecked	Checked	Checked	Unchecked	Unchecked	Unchecked	Unchecked	Unchecked	Checked	Checked
2019-20	10th	Suburban	Male	Asian		Yes	Region	Individual	No, but I did a science fair project to satisfy a school project requirement.	Required	It's an excellent learning tool and it can help foster a love for science fair. It needs to be more about development and less about paperwork and forms though.	Optional	If people do it because they have to, they won't understand and appreciate the subtleties of Science and Engineering Fair. It will fill the fair with more projects that were completed for a requirement than for passion.	Unchecked	Unchecked	Unchecked	Unchecked	Unchecked	Unchecked	Unchecked	Unchecked	Unchecked	Unchecked		Unchecked	Unchecked	Unchecked	Unchecked	Unchecked	Unchecked	Unchecked	Unchecked	Unchecked	Unchecked	Unchecked		Yes	Help relating to the actual application and testing of my device.	Yes	Unchecked	Unchecked	Unchecked	Unchecked	Unchecked	Unchecked	Unchecked	Unchecked	Unchecked	Unchecked
2019-20	9th	Suburban	Male	Asian		No	School	Individual	No, but I did a science fair project to satisfy a school project requirement.	Optional	Forcing a student to do science fair does not lead to good work, essentially students who do not want to do it will not try, leading to a incomplete and non original topic.	Optional	Some kids are shy and choke under pressure.	Unchecked	Unchecked	Unchecked	Checked	Checked	Checked	Unchecked	Checked	Checked	Unchecked		Unchecked	Unchecked	Unchecked	Unchecked	Unchecked	Unchecked	Unchecked	Unchecked	Checked	Unchecked	Unchecked		Yes		Yes	Checked	Unchecked	Unchecked	Unchecked	Unchecked	Unchecked	Unchecked	Unchecked	Checked	Checked
2019-20	9th	Suburban	Male	Other	Indian	No	School	Individual	No, but I did a science fair project to satisfy a school project requirement.	Optional	It's a fun thing to do. Otherwise it would be a waste of time.	Required	If your doing a science fair project you might as well go to competition.	Unchecked	Unchecked	Unchecked	Checked	Unchecked	Unchecked	Unchecked	Checked	Unchecked	Unchecked		Unchecked	Unchecked	Unchecked	Unchecked	Unchecked	Unchecked	Unchecked	Unchecked	Checked	Unchecked	Unchecked		Yes	More help on data analysis and stats.	No	Unchecked	Unchecked	Unchecked	Unchecked	Unchecked	Unchecked	Unchecked	Checked	Unchecked	Unchecked
2019-20	11th	Suburban	Male	Asian		Yes	School	Individual	No	Optional	The science fair project is an opportunity for students interested in STEM to understand what it means to conduct research in today's world. Students who are no interested in STEM are not necessarily benefited from the experience and often dislike the process which is not beneficial.	Optional	The science fair project is an opportunity for students interested in STEM to understand what it means to conduct research in today's world. Students who are no interested in STEM are not necessarily benefited from the experience and often dislike the process which is not beneficial. Whether or not someone wants to compete is up to them.	Unchecked	Unchecked	Unchecked	Checked	Unchecked	Unchecked	Unchecked	Checked	Checked	Unchecked		Unchecked	Unchecked	Checked	Checked	Unchecked	Checked	Checked	Unchecked	Checked	Unchecked	Unchecked		Yes	I would have loved to been able to work in a professional research environment	Yes	Checked	Unchecked	Checked	Checked	Unchecked	Checked	Unchecked	Unchecked	Checked	Checked
2019-20	10th	Suburban	Female	Asian		Yes	District	Individual	No	Optional	Because it takes up too much time	Optional	Because it takes up too much time	Checked	Unchecked	Unchecked	Checked	Unchecked	Checked	Unchecked	Unchecked	Unchecked	Unchecked		Unchecked	Unchecked	Checked	Checked	Unchecked	Checked	Unchecked	Unchecked	Unchecked	Unchecked	Unchecked		Yes		Yes	Unchecked	Unchecked	Unchecked	Unchecked	Unchecked	Unchecked	Unchecked	Unchecked	Unchecked	Unchecked
2019-20	10th	Suburban	Male	White		No		Individual	No	Optional	Not everyone has time to do science fair, so it is an opportunity for the people available	Optional	Some people may not want to compete with their project, but feel a sense of accomplishment for synthesizing something original	Checked	Unchecked	Unchecked	Unchecked	Unchecked	Unchecked	Unchecked	Unchecked	Unchecked	Unchecked		Unchecked	Unchecked	Unchecked	Checked	Unchecked	Unchecked	Unchecked	Unchecked	Unchecked	Unchecked	Unchecked		Yes	N/A	Yes	Checked	Unchecked	Unchecked	Unchecked	Unchecked	Checked	Unchecked	Unchecked	Unchecked	Unchecked
2019-20	9th	Suburban	Female	White		No	School	Team	Yes	Optional	Some people have trouble with them even if they're in honors classes. They add a lot of stress that shouldn't be there. And the instructions aren't always totally clear.	Optional	It's a stressful competition that not all people enjoy.	Checked	Unchecked	Unchecked	Checked	Checked	Unchecked	Unchecked	Checked	Unchecked	Unchecked		Unchecked	Unchecked	Unchecked	Checked	Unchecked	Unchecked	Unchecked	Checked	Unchecked	Unchecked	Unchecked		Yes	Nope	Yes	Checked	Unchecked	Unchecked	Unchecked	Unchecked	Unchecked	Unchecked	Checked	Checked	Unchecked
2019-20	11th	Suburban	Female	White		No	District	Team	No	Required	N/A	Required	N/A	Unchecked	Unchecked	Unchecked	Unchecked	Unchecked	Checked	Unchecked	Unchecked	Unchecked	Unchecked		Unchecked	Unchecked	Unchecked	Unchecked	Unchecked	Unchecked	Unchecked	Unchecked	Unchecked	Unchecked	Checked	NOTHING	No	ANYTHING	No	Unchecked	Unchecked	Unchecked	Unchecked	Unchecked	Unchecked	Unchecked	Unchecked	Unchecked	Checked
2019-20	11th	Suburban	Male	Asian		Yes	State	Individual	No	Optional	It should be up to the student. Not every student wants to pursue a career in the sciences, so it shouldn't be forced onto them.	Optional	Science Fair projects for competition should also not be required because of the disinterest in some of the students not wanting to pursue a science-related career.	Checked	Unchecked	Unchecked	Checked	Checked	Checked	Unchecked	Checked	Checked	Unchecked		Unchecked	Unchecked	Unchecked	Unchecked	Unchecked	Checked	Unchecked	Unchecked	Checked	Unchecked	Unchecked		Yes	N.A.	Yes	Unchecked	Checked	Checked	Unchecked	Checked	Checked	Unchecked	Unchecked	Checked	Unchecked
2019-20	9th	Suburban	Female	Asian		No	Region	Individual	No, but I did a science fair project to satisfy a school project requirement.	Required	It gives a preview of what research and experimentation would look like in the 'real world'. Students should be introduced to the science field, as they already are with other career paths.	Optional	Not everyone has an interest in science fair, so those who wish not to compete should be allowed to withdraw from competitions. This way, actual fairs would just involve those who want to move on.	Checked	Unchecked	Unchecked	Unchecked	Unchecked	Unchecked	Unchecked	Checked	Unchecked	Unchecked		Unchecked	Unchecked	Unchecked	Unchecked	Unchecked	Checked	Unchecked	Unchecked	Checked	Unchecked	Unchecked		No	I would have liked some checkpoints or group discussions during the process of experimentation.	No	Checked	Checked	Unchecked	Checked	Checked	Checked	Unchecked	Unchecked	Checked	Checked
2019-20	9th	Suburban	Male	White		No	District	Individual	No	Optional	If you make people do it the quality of the projects will be worse.	Optional	My project was optional. Last year I competed against kids in magnet programs that had required projects. Those kids got a lot more teacher support and guidance than the kids that are doing a project by choice.	Checked	Unchecked	Unchecked	Checked	Unchecked	Unchecked	Unchecked	Checked	Unchecked	Unchecked		Unchecked	Checked	Checked	Unchecked	Unchecked	Checked	Checked	Checked	Unchecked	Unchecked	Unchecked		No	Help finding data	Yes	Checked	Checked	Unchecked	Unchecked	Checked	Checked	Unchecked	Checked	Unchecked	Unchecked
2019-20	9th	Suburban	Male	Asian		No		Individual	No, but I did a science fair project to satisfy a school project requirement.	Required	The reason why I think science fair should be required is that it is a very important event that will prepare students for college. By doing science fair, students can get a grasp on the basic experimental setup and formulating an insightful hypothesis or problem that they are trying to solve.	Optional	Although a lot of people may be interested in science fair, they don't have the time to come up with an experimental procedure and test out their hypothesis for competition. Most people just go with IRP because it is easy to complete and doesn't require as much dedication as science fair.	Checked	Unchecked	Unchecked	Unchecked	Unchecked	Checked	Checked	Checked	Unchecked	Unchecked		Unchecked	Unchecked	Unchecked	Unchecked	Unchecked	Checked	Unchecked	Unchecked	Checked	Unchecked	Unchecked		Yes	none	Yes	Checked	Unchecked	Unchecked	Unchecked	Unchecked	Unchecked	Unchecked	Checked	Unchecked	Unchecked
2019-20	9th	Suburban	Male	Asian		No		Individual	No, but I did a science fair project to satisfy a school project requirement.	Required	Everyone should have to find something in science that interests them.	Optional	People shouldn't have to show off their private projects to the world if they don't want to.	Checked	Unchecked	Unchecked	Unchecked	Unchecked	Unchecked	Unchecked	Checked	Checked	Unchecked		Unchecked	Unchecked	Checked	Unchecked	Unchecked	Checked	Unchecked	Unchecked	Checked	Unchecked	Unchecked		Yes		Yes	Checked	Checked	Checked	Unchecked	Checked	Checked	Unchecked	Unchecked	Checked	Unchecked
2019-20	10th	Suburban	Female	White		Yes	School	Individual	Yes	Optional	I believe it should be optional because it takes a lot of work and some students may not have the resources for outside help.	Optional	It should be the student's choice if they compete or not.	Checked	Unchecked	Unchecked	Unchecked	Checked	Unchecked	Unchecked	Checked	Checked	Unchecked		Unchecked	Unchecked	Unchecked	Unchecked	Unchecked	Checked	Checked	Unchecked	Unchecked	Unchecked	Unchecked		Yes	No	Yes	Unchecked	Unchecked	Unchecked	Unchecked	Checked	Unchecked	Unchecked	Unchecked	Checked	Unchecked
2019-20	9th	Suburban	Male	Asian		No				Optional	Extra pressure on students who are not interested in research is bad	Optional	Extra pressure on students who are not interested	Checked	Unchecked	Unchecked	Checked	Unchecked	Unchecked	Unchecked	Unchecked	Unchecked	Unchecked		Unchecked	Unchecked	Unchecked	Unchecked	Unchecked	Unchecked	Unchecked	Unchecked	Checked	Unchecked	Unchecked		Yes		Yes	Checked	Checked	Checked	Checked	Checked	Checked	Unchecked	Unchecked	Checked	Unchecked
2019-20	10th	Suburban	Female	Asian		Yes	School	Individual	No	Required	If a science fair isn't for competition, they should be required because they're a oppurtunity to learn researching and presentational skills.	Optional	If a science fair is done for competition, it should be optional because not everyone is interested, and only some people will take the time out to work on it.	Unchecked	Unchecked	Unchecked	Checked	Unchecked	Unchecked	Unchecked	Checked	Unchecked	Unchecked		Unchecked	Unchecked	Unchecked	Unchecked	Unchecked	Unchecked	Unchecked	Unchecked	Checked	Unchecked	Unchecked		Yes		Yes	Unchecked	Checked	Checked	Checked	Checked	Unchecked	Unchecked	Unchecked	Checked	Unchecked
2019-20	10th	Suburban	Male	Asian		Yes	School	Team	No	Optional	Science is not everyone's strongsuit.	Optional	Competitions may not be enjoyed by all.	Unchecked	Unchecked	Unchecked	Checked	Unchecked	Unchecked	Unchecked	Checked	Unchecked	Unchecked		Unchecked	Unchecked	Unchecked	Unchecked	Unchecked	Checked	Unchecked	Unchecked	Unchecked	Unchecked	Unchecked		Yes		Yes	Checked	Unchecked	Unchecked	Unchecked	Checked	Unchecked	Unchecked	Unchecked	Checked	Checked
2019-20	10th	Suburban	Male	Asian		No	School	Individual	No	Optional		Optional		Unchecked	Unchecked	Unchecked	Unchecked	Unchecked	Unchecked	Unchecked	Checked	Unchecked	Unchecked		Unchecked	Unchecked	Unchecked	Unchecked	Unchecked	Unchecked	Checked	Unchecked	Unchecked	Unchecked	Unchecked		Yes		Yes	Unchecked	Unchecked	Unchecked	Unchecked	Unchecked	Unchecked	Unchecked	Unchecked	Unchecked	Unchecked
2019-20	11th	Suburban	Male	Asian		Yes	School	Individual	No	Required	Science fair is a really good way to explore interests to know whether or not you should or should continue to pursue them before college.	Optional	Many people dislike the stress or preparation needed for a competition.	Checked	Checked	Checked	Checked	Unchecked	Unchecked	Unchecked	Checked	Checked	Unchecked		Unchecked	Checked	Checked	Checked	Unchecked	Checked	Checked	Unchecked	Checked	Unchecked	Unchecked		Yes		Yes	Checked	Checked	Checked	Checked	Checked	Checked	Unchecked	Checked	Checked	Unchecked
2019-20	10th	Suburban	Male	Asian		No	School	Individual	No	Optional	There are students who pursue different goals	Optional	There are students who pursue different goals	Unchecked	Unchecked	Unchecked	Unchecked	Unchecked	Unchecked	Unchecked	Checked	Checked	Unchecked		Unchecked	Unchecked	Unchecked	Unchecked	Unchecked	Unchecked	Checked	Unchecked	Unchecked	Unchecked	Unchecked		Yes	help from scientist	Yes	Unchecked	Unchecked	Unchecked	Unchecked	Unchecked	Unchecked	Unchecked	Unchecked	Unchecked	Checked
2019-20	9th	Suburban	Female	Asian		No	School	Individual	No	Optional	I think all students should have a chance to express a solution to an existing problem, however required science fairs put a damper on that type of experimentation. What with all the parameters, requirements, and ultimately, the pressure, science fair just doesn't seem fun anymore. Not to mention with AP and Honors classes, most students don't have the time to be working on a project late at nigh…	Optional	First, students should be able to choose whether they want to compete in a competition. Some people, just aren't naturally competitive, and the pressure of "winning" is just too much.	Checked	Unchecked	Unchecked	Checked	Unchecked	Unchecked	Unchecked	Checked	Unchecked	Unchecked		Unchecked	Unchecked	Unchecked	Unchecked	Unchecked	Checked	Checked	Unchecked	Checked	Unchecked	Unchecked		Yes	No, I got all the help I needed from my teachers.	Yes	Unchecked	Unchecked	Unchecked	Unchecked	Unchecked	Unchecked	Unchecked	Checked	Checked	Unchecked
2019-20	9th	Suburban	Female	Asian		Yes	School	Team	Yes	Required	Students are able to learn how to create a solution to a problem in this world.	Optional	Some students may not like to compete.	Checked	Unchecked	Unchecked	Checked	Unchecked	Unchecked	Unchecked	Checked	Unchecked	Unchecked		Unchecked	Unchecked	Unchecked	Checked	Unchecked	Unchecked	Unchecked	Unchecked	Unchecked	Unchecked	Unchecked		Yes	N/A	Yes	Unchecked	Unchecked	Unchecked	Unchecked	Unchecked	Unchecked	Unchecked	Unchecked	Checked	Unchecked
2019-20	10th	Suburban	Male	Asian		Yes	District	Individual	No	Optional	It should be something that is student-driven not teacher-driven. The interest to research comes from within and cannot be forced.	Optional	It is the student's decision whether they want to compete or not.	Unchecked	Unchecked	Unchecked	Checked	Unchecked	Checked	Unchecked	Checked	Checked	Unchecked		Unchecked	Checked	Unchecked	Checked	Unchecked	Checked	Unchecked	Unchecked	Checked	Unchecked	Unchecked		Yes	N/A	Yes	Unchecked	Unchecked	Unchecked	Checked	Checked	Unchecked	Unchecked	Unchecked	Checked	Unchecked
2019-20	9th	Suburban	Female	Black or African American		No	School	Individual	Yes	Optional	Because as beneficial as science fair can be, forcing it upon someone who doesn't want to do it is giving them a large amount of stress that they now have because they 9/10 aren't going to enjoy doing a forced science fair.	Optional	It's unfair to tell a kid they have to compete because they now have to do a little more work on the presentation side.	Checked	Unchecked	Unchecked	Unchecked	Unchecked	Unchecked	Unchecked	Checked	Unchecked	Unchecked		Checked	Unchecked	Unchecked	Unchecked	Unchecked	Checked	Unchecked	Unchecked	Unchecked	Unchecked	Unchecked		Yes	I would have liked it if she told us about the fair ahead of time so i had some more time to prepare	Yes	Checked	Unchecked	Unchecked	Unchecked	Unchecked	Unchecked	Unchecked	Unchecked	Checked	Unchecked
2019-20	10th	Suburban	Male	Asian		Yes	State	Team	No, but I did a science fair project to satisfy a school project requirement.	Optional	Not for everyone, some kids don't like it because they have other priorities	Optional	Same reason as before	Checked	Checked	Unchecked	Checked	Unchecked	Checked	Unchecked	Unchecked	Unchecked	Unchecked		Unchecked	Unchecked	Unchecked	Checked	Unchecked	Checked	Unchecked	Unchecked	Checked	Unchecked	Unchecked		Yes	No	Yes	Checked	Unchecked	Unchecked	Unchecked	Unchecked	Unchecked	Unchecked	Unchecked	Checked	Unchecked
2019-20	10th	Suburban	Female	White		Yes	School	Individual	Yes	Required	It makes students learn something new and get experience with public speaking and using the scientific method.	Optional	Some students aren't interested in competing or advancing.	Checked	Unchecked	Unchecked	Unchecked	Unchecked	Unchecked	Unchecked	Unchecked	Unchecked	Unchecked		Unchecked	Checked	Unchecked	Unchecked	Unchecked	Checked	Unchecked	Unchecked	Unchecked	Unchecked	Unchecked		Yes	No	Yes	Checked	Unchecked	Unchecked	Unchecked	Unchecked	Unchecked	Unchecked	Unchecked	Unchecked	Unchecked
2019-20	10th	Suburban	Male	Hispanic or Latino		Yes	School	Individual	Yes	Optional	Not many people like the sciences.	Optional	There would be a lot of people.	Checked	Unchecked	Checked	Unchecked	Unchecked	Unchecked	Unchecked	Checked	Checked	Checked	Friends	Checked	Unchecked	Checked	Checked	Unchecked	Unchecked	Checked	Unchecked	Checked	Unchecked	Unchecked		Yes		Yes	Unchecked	Checked	Unchecked	Unchecked	Unchecked	Unchecked	Unchecked	Unchecked	Unchecked	Unchecked
2019-20	9th	Suburban	Male	Asian		No	Region	Individual	No, but I did a science fair project to satisfy a school project requirement.	Optional	It isn't fair to force people to do something they don't enjoy. If they want to pursue a science project, they can.	Optional	It isn't fair to force people to do something they don't enjoy. If they want to pursue a science project, they can.	Checked	Checked	Unchecked	Unchecked	Unchecked	Unchecked	Unchecked	Checked	Checked	Unchecked		Unchecked	Unchecked	Unchecked	Unchecked	Unchecked	Checked	Checked	Unchecked	Checked	Unchecked	Unchecked		Yes	No	Yes	Checked	Checked	Checked	Checked	Checked	Checked	Unchecked	Unchecked	Checked	Unchecked
2019-20	9th	Suburban	Female	Black or African American		No								Checked	Unchecked	Unchecked	Checked	Unchecked	Unchecked	Unchecked	Unchecked	Unchecked	Unchecked		Unchecked	Unchecked	Unchecked	Unchecked	Unchecked	Unchecked	Unchecked	Unchecked	Unchecked	Unchecked	Unchecked					Unchecked	Unchecked	Unchecked	Unchecked	Unchecked	Unchecked	Unchecked	Unchecked	Unchecked	Unchecked
2019-20	10th	Suburban	Female	Asian		No	Region	Team	No	Optional	Science fair is a large time commitment, and many people don't have the time to participate in it.	Optional	Many people don't want to deal with the stress of participating against others and presenting.	Unchecked	Unchecked	Unchecked	Checked	Checked	Unchecked	Unchecked	Unchecked	Unchecked	Unchecked		Unchecked	Unchecked	Unchecked	Unchecked	Unchecked	Checked	Unchecked	Checked	Unchecked	Unchecked	Unchecked		Yes	no	Yes	Unchecked	Unchecked	Unchecked	Checked	Checked	Checked	Unchecked	Checked	Checked	Unchecked
2019-20	10th	Suburban	Female	Asian		No	District	Team	No, but I did a science fair project to satisfy a school project requirement.	Optional	Science fair should be optional because students might not be interested in science. Having it be required even though they are not interested is not a good use of time for both the student and judges who are judging projects. Students should have the option to do things they like and not forced to do things they might not like.	Optional		Checked	Checked	Unchecked	Checked	Checked	Checked	Unchecked	Checked	Checked	Unchecked		Unchecked	Checked	Checked	Checked	Unchecked	Checked	Checked	Checked	Unchecked	Unchecked	Unchecked		No		No	Checked	Unchecked	Unchecked	Checked	Checked	Checked	Checked	Unchecked	Checked	Unchecked
2019-20	9th	Suburban	Female	White		No		Individual	No, but I did a science fair project to satisfy a school project requirement.	Optional	People have schedules varying from wide open to tight and busy, so some people don't have the time or energy to complete a project.	Optional	People should be allowed to do a project for fun and research without thinking about placing or doing better or worse than other people.	Unchecked	Unchecked	Checked	Unchecked	Unchecked	Unchecked	Unchecked	Checked	Checked	Unchecked		Unchecked	Checked	Unchecked	Checked	Unchecked	Unchecked	Unchecked	Unchecked	Unchecked	Unchecked	Unchecked		Yes		Yes	Checked	Checked	Unchecked	Unchecked	Checked	Checked	Unchecked	Unchecked	Checked	Unchecked
2019-20	10th	Suburban	Male	Asian		No	School	Team	Yes	Optional	Throughout the years, science fair has always been more of an inconvenience to get out of the way. It strays from the main curriculum and typically does not benefit students. Most people I know are not fond of doing science fair projects in the slightest.	Optional	Same reason as #7. Students would hate science fair even more than they do now	Checked	Unchecked	Unchecked	Unchecked	Unchecked	Unchecked	Unchecked	Checked	Unchecked	Unchecked		Unchecked	Checked	Checked	Unchecked	Unchecked	Checked	Unchecked	Unchecked	Unchecked	Unchecked	Unchecked		Yes	It would have been useful to have had knowledge from an mechanical engineering specialist	Yes	Checked	Unchecked	Unchecked	Unchecked	Checked	Checked	Unchecked	Checked	Checked	Unchecked
2019-20	10th	Suburban	Female	Hispanic or Latino		Yes	School	Individual	Yes	Optional	So that if the people who really want to do it and make an effort can attend and not just someone who feels like they are forced to.	Optional	Same as I said before, if someone if forced to do something they won't do it with 100 % effort which is why its better to make it optional so only the people who want to try will join.	Checked	Unchecked	Unchecked	Checked	Unchecked	Unchecked	Unchecked	Checked	Checked	Unchecked		Unchecked	Unchecked	Unchecked	Unchecked	Unchecked	Checked	Unchecked	Checked	Unchecked	Unchecked	Unchecked		Yes		No	Unchecked	Unchecked	Unchecked	Unchecked	Unchecked	Unchecked	Unchecked	Unchecked	Checked	Unchecked
2019-20	11th	Suburban	Male	Hispanic or Latino		No	District	Individual	No	Required	Science is everywhere in our life	Required	People get the opportunity to show of their talents.	Checked	Unchecked	Unchecked	Checked	Unchecked	Unchecked	Unchecked	Checked	Unchecked	Unchecked		Unchecked	Unchecked	Checked	Unchecked	Unchecked	Checked	Checked	Unchecked	Unchecked	Unchecked	Unchecked		Yes	No	Yes	Checked	Unchecked	Unchecked	Unchecked	Unchecked	Unchecked	Unchecked	Checked	Checked	Unchecked
2019-20	9th	Suburban	Female	Asian		No	District	Individual	No	Required	It teaches students about the scientific process and help builds communication skills.	Optional	People should try it out before going full-in.	Checked	Unchecked	Unchecked	Checked	Checked	Unchecked	Unchecked	Checked	Checked	Unchecked		Unchecked	Unchecked	Checked	Unchecked	Unchecked	Unchecked	Unchecked	Unchecked	Unchecked	Unchecked	Unchecked		Yes		Yes	Unchecked	Unchecked	Checked	Unchecked	Unchecked	Checked	Unchecked	Unchecked	Checked	Unchecked
2019-20	10th	Suburban	Male	Asian		Yes	District	Individual	Yes	Required	Because it forces us to think outside of the box to find real world solutions which in turn benefits us in the future.	Optional	It's the person's opinion really. It's if they want to do competition or not.	Unchecked	Unchecked	Unchecked	Unchecked	Unchecked	Unchecked	Unchecked	Checked	Checked	Unchecked		Unchecked	Unchecked	Checked	Unchecked	Unchecked	Checked	Unchecked	Unchecked	Unchecked	Unchecked	Unchecked		Yes	My project didn't need my teacher's involvement.	Yes	Unchecked	Unchecked	Unchecked	Checked	Checked	Unchecked	Unchecked	Unchecked	Checked	Unchecked
2019-20	9th	Suburban	Male	Asian		No		Individual	Yes	Optional	Some people that don't want to do a project shouldn't have to.	Optional	Competitions are not mandatory.	Checked	Unchecked	Unchecked	Unchecked	Unchecked	Unchecked	Unchecked	Checked	Unchecked	Unchecked		Unchecked	Checked	Unchecked	Unchecked	Unchecked	Unchecked	Unchecked	Unchecked	Unchecked	Unchecked	Unchecked		Yes		Yes	Unchecked	Unchecked	Unchecked	Checked	Checked	Checked	Unchecked	Unchecked	Checked	Unchecked
2019-20	11th	Suburban	Female	White		No				Optional	Students are so busy with school that requiring science fair to be done adds extra, unneeded pressure. If students are required to do it, the projects will be badly done and it will have negative impacts on the students grade. This would also force teachers to try and fit science fair into the crowded curriculum.	Optional	Doing a project is a lot of work, but taking the project to competition is even more work. If a student is required to do so then they will have extra pressure on them resulting in bad grades and bad projects. Many students enjoy science fair, but if they are forced to do it, they lose interest. High school students are already overloaded with work ,requiring science fair competition not only add…	Checked	Unchecked	Checked	Checked	Unchecked	Unchecked	Unchecked	Checked	Checked	Unchecked		Unchecked	Checked	Unchecked	Unchecked	Unchecked	Checked	Checked	Checked	Checked	Unchecked	Unchecked		Yes		Yes	Checked	Unchecked	Unchecked	Unchecked	Checked	Unchecked	Unchecked	Unchecked	Checked	Checked
2019-20	9th	Suburban	Female	Asian		No		Individual	Yes	Required		Optional		Checked	Unchecked	Unchecked	Unchecked	Unchecked	Unchecked	Unchecked	Unchecked	Unchecked	Unchecked		Unchecked	Checked	Unchecked	Checked	Unchecked	Unchecked	Unchecked	Unchecked	Unchecked	Unchecked	Unchecked		Yes		Yes	Unchecked	Unchecked	Checked	Unchecked	Unchecked	Unchecked	Unchecked	Unchecked	Unchecked	Unchecked
2019-20	10th	Suburban	Male	Hispanic or Latino		Yes	District	Team	Yes	Optional	The majority of projects (especially at higher grade levels) no longer enrich students' minds, they instead discourage them from being in the advanced classes these are required in. These projects are also usually for an extremely picky grade that discourages most students.	Optional	It must grow out of the student to do it	Checked	Unchecked	Unchecked	Unchecked	Unchecked	Unchecked	Unchecked	Checked	Checked	Unchecked		Unchecked	Checked	Unchecked	Unchecked	Unchecked	Checked	Unchecked	Unchecked	Unchecked	Unchecked	Unchecked		Yes	N/A	Yes	Unchecked	Checked	Unchecked	Checked	Unchecked	Checked	Unchecked	Checked	Checked	Checked
2019-20	10th	Suburban	Male	Hispanic or Latino		Yes	District	Team	Yes	Optional	The majority of projects (especially at higher grade levels) no longer enrich students' minds, they instead discourage them from being in the advanced classes these are required in. These projects are also usually for an extremely picky grade that discourages most students.	Optional	It must grow out of the student to do it	Checked	Unchecked	Unchecked	Unchecked	Unchecked	Unchecked	Unchecked	Checked	Checked	Unchecked		Unchecked	Checked	Unchecked	Unchecked	Unchecked	Checked	Unchecked	Unchecked	Unchecked	Unchecked	Unchecked		Yes	N/A	Yes	Unchecked	Checked	Unchecked	Checked	Unchecked	Checked	Unchecked	Checked	Checked	Checked
2019-20	11th	Suburban	Male	Asian		Yes	District	Individual	No	Optional	Students should not be pressured to pursue science. Resources relating to science fairs should be available for those interested, however.	Required	Same reason as above.	Checked	Unchecked	Checked	Checked	Unchecked	Checked	Unchecked	Unchecked	Unchecked	Unchecked		Unchecked	Unchecked	Checked	Checked	Unchecked	Unchecked	Unchecked	Unchecked	Unchecked	Unchecked	Unchecked		Yes	Resources/equipment. It depends on funding, so I would say that the resources provided at our school are adequate for my research.	Yes	Unchecked	Unchecked	Unchecked	Unchecked	Unchecked	Unchecked	Unchecked	Unchecked	Checked	Unchecked
2019-20	9th	Suburban	Male	Asian		No	School	Individual	No, but I did a science fair project to satisfy a school project requirement.	Optional	It provides students with too much stress.	Optional	Competing is even harder for many students.	Checked	Unchecked	Unchecked	Checked	Unchecked	Unchecked	Unchecked	Checked	Unchecked	Unchecked		Unchecked	Checked	Unchecked	Unchecked	Unchecked	Unchecked	Unchecked	Unchecked	Unchecked	Unchecked	Unchecked		Yes	Nope	Yes	Checked	Checked	Unchecked	Checked	Checked	Checked	Unchecked	Checked	Checked	Unchecked
2019-20	11th	Suburban	Female	Asian		Yes	Region	Individual	No	Optional	Science fair projects should only be completed if the participate genuinely wants to learn about a topic.	Optional	Science Fair projects should only be completed if the participate genuinely wants to learn about a topic.	Unchecked	Unchecked	Unchecked	Checked	Unchecked	Unchecked	Unchecked	Checked	Checked	Unchecked		Unchecked	Checked	Unchecked	Unchecked	Unchecked	Unchecked	Unchecked	Unchecked	Unchecked	Unchecked	Unchecked		Yes	No	Yes	Checked	Unchecked	Unchecked	Checked	Unchecked	Unchecked	Unchecked	Unchecked	Unchecked	Checked
2019-20	11th	Suburban	Female	White		No		Individual	No	Optional	Some people don't like science.	Optional	Less pressure + no public speaking	Unchecked	Unchecked	Unchecked	Unchecked	Unchecked	Unchecked	Unchecked	Unchecked	Unchecked	Unchecked		Unchecked	Unchecked	Unchecked	Unchecked	Unchecked	Unchecked	Unchecked	Unchecked	Unchecked	Unchecked	Unchecked		Yes		Yes	Checked	Checked	Unchecked	Checked	Checked	Checked	Unchecked	Checked	Unchecked	Unchecked
2019-20	9th	Suburban	Female	White		No	School	Individual	Yes	Optional	A lot of time, effort, and money can go into Science Fair, and if a student doesn't want to participate, there should not be a waste of resources over Science Fair.	Optional	A lot of time, effort, and money can go into Science Fair, and if a student doesn't want to participate, there should not be a waste of resources over Science Fair.	Checked	Unchecked	Unchecked	Checked	Checked	Unchecked	Unchecked	Unchecked	Unchecked	Unchecked		Unchecked	Unchecked	Unchecked	Unchecked	Unchecked	Checked	Unchecked	Unchecked	Unchecked	Unchecked	Unchecked		Yes		No	Unchecked	Unchecked	Unchecked	Checked	Unchecked	Unchecked	Checked	Unchecked	Checked	Unchecked
2019-20	10th	Suburban	Female	White		No	School	Team	Yes	Optional	Sometimes people have no time or money to put into projects like these.	Optional	Maybe it's not what everybody wants.	Unchecked	Unchecked	Unchecked	Checked	Checked	Unchecked	Unchecked	Unchecked	Unchecked	Unchecked		Unchecked	Unchecked	Unchecked	Unchecked	Unchecked	Unchecked	Checked	Unchecked	Checked	Unchecked	Unchecked		Yes	No	Yes	Unchecked	Unchecked	Unchecked	Checked	Unchecked	Unchecked	Unchecked	Unchecked	Unchecked	Checked
2019-20	9th	Suburban	Male	White		No	School	Individual	Yes	Required	They can be an enjoyable experience, however alongside it being required it should also be group, to make it more fun	Optional	You shouldn't have to compete for your school	Checked	Unchecked	Unchecked	Checked	Unchecked	Unchecked	Unchecked	Checked	Checked	Unchecked		Unchecked	Unchecked	Unchecked	Unchecked	Unchecked	Checked	Checked	Checked	Unchecked	Unchecked	Unchecked		Yes	No	Yes	Checked	Unchecked	Unchecked	Checked	Unchecked	Checked	Unchecked	Unchecked	Unchecked	Unchecked
2019-20	9th	Suburban	Male	Asian		No	School	Individual	Yes	Optional	not everyone is willing to work for it	Required	because it is a competition	Checked	Unchecked	Checked	Checked	Unchecked	Unchecked	Unchecked	Unchecked	Unchecked	Unchecked		Checked	Unchecked	Checked	Checked	Unchecked	Unchecked	Checked	Unchecked	Unchecked	Checked	Unchecked		Yes		Yes	Checked	Unchecked	Checked	Checked	Checked	Checked	Unchecked	Unchecked	Checked	Checked
2019-20	9th	Suburban	Female	White		No		Individual	Yes	Optional		Optional		Checked	Unchecked	Unchecked	Unchecked	Unchecked	Unchecked	Unchecked	Unchecked	Unchecked	Unchecked		Unchecked	Checked	Unchecked	Unchecked	Unchecked	Unchecked	Unchecked	Unchecked	Unchecked	Unchecked	Unchecked		Yes		Yes	Unchecked	Unchecked	Unchecked	Unchecked	Checked	Unchecked	Unchecked	Unchecked	Unchecked	Unchecked
2019-20	9th	Suburban	Female	Other		Yes	School	Individual	Yes	Required	Because , it helps you have a better back bone for college.	Required	You can be seen by colleges and major in that subject	Checked	Unchecked	Unchecked	Checked	Checked	Unchecked	Unchecked	Unchecked	Unchecked	Unchecked		Checked	Checked	Checked	Checked	Checked	Unchecked	Unchecked	Unchecked	Unchecked	Unchecked	Unchecked		Yes	No all help was good	Yes	Checked	Checked	Unchecked	Checked	Checked	Checked	Unchecked	Checked	Checked	Checked
2019-20	9th	Suburban	Female	Other	Afro Caribbean	Yes	School	Individual	Yes	Required	Because this can be a good opportunity for scholarships	Required	You can win the scholarship to get into college	Checked	Unchecked	Unchecked	Checked	Checked	Unchecked	Unchecked	Unchecked	Unchecked	Unchecked		Unchecked	Unchecked	Checked	Checked	Unchecked	Unchecked	Unchecked	Unchecked	Unchecked	Unchecked	Unchecked		Yes	No all the help I received was good	Yes	Checked	Checked	Checked	Checked	Checked	Checked	Unchecked	Checked	Checked	Checked
2019-20	9th	Suburban	Male	Asian		No	District	Team	Yes	Optional	Some people may find that science fair doesnt satisfy certain curiosities, and that other projects might.	Optional	Some people might not feel comfortable speaking in front of judges.	Checked	Unchecked	Checked	Checked	Checked	Checked	Unchecked	Checked	Checked	Unchecked		Checked	Unchecked	Unchecked	Unchecked	Unchecked	Checked	Unchecked	Unchecked	Checked	Unchecked	Unchecked		Yes	no	Yes	Unchecked	Unchecked	Unchecked	Unchecked	Unchecked	Unchecked	Unchecked	Unchecked	Unchecked	Unchecked
2019-20	9th	Suburban	Female	Asian		No	School	Individual	No, but I did a science fair project to satisfy a school project requirement.	Optional	If you aren't in favor of doing a project, you shouldn't need to.			Checked	Unchecked	Checked	Checked	Checked	Unchecked	Unchecked	Checked	Unchecked	Unchecked		Unchecked	Unchecked	Checked	Checked	Unchecked	Unchecked	Unchecked	Unchecked	Checked	Unchecked	Unchecked		Yes	no	Yes	Checked	Unchecked	Unchecked	Checked	Checked	Checked	Checked	Unchecked	Checked	Unchecked
2019-20	10th	Suburban	Male	White		No	District	Individual	Yes	Optional	If you don't want to do it, then you don't WANT to succeed/learn. You just create a project that you believe will give you a good grade for it.	Optional	Same as 7	Checked	Unchecked	Unchecked	Checked	Checked	Unchecked	Unchecked	Unchecked	Unchecked	Unchecked		Checked	Checked	Unchecked	Checked	Unchecked	Checked	Checked	Unchecked	Checked	Unchecked	Unchecked		Yes	no	No	Unchecked	Checked	Unchecked	Checked	Unchecked	Checked	Unchecked	Checked	Checked	Unchecked
2019-20	9th	Suburban	Male	Hispanic or Latino		No		Team	Yes	Required	Good experience of conducting an experiment and collecting data outside of school	Optional	Some people don't like science fair	Checked	Unchecked	Unchecked	Checked	Unchecked	Unchecked	Unchecked	Checked	Checked	Unchecked		Unchecked	Unchecked	Unchecked	Unchecked	Unchecked	Unchecked	Checked	Unchecked	Checked	Unchecked	Unchecked		Yes		Yes	Checked	Unchecked	Unchecked	Checked	Unchecked	Unchecked	Unchecked	Checked	Checked	Unchecked
2019-20	9th	Suburban	Male	White		No	District	Individual	No, but I did a science fair project to satisfy a school project requirement.	Optional	Not everyone will enjoy the process	Optional		Unchecked	Unchecked	Unchecked	Checked	Checked	Unchecked	Unchecked	Checked	Checked	Unchecked		Unchecked	Unchecked	Unchecked	Checked	Unchecked	Unchecked	Checked	Unchecked	Unchecked	Unchecked	Unchecked		Yes		Yes	Checked	Checked	Checked	Unchecked	Checked	Checked	Unchecked	Unchecked	Checked	Unchecked
2019-20	9th	Suburban	Male	Asian		No	District	Individual	Yes	Optional	Not fun	Optional	Not fun	Unchecked	Checked	Unchecked	Checked	Unchecked	Unchecked	Unchecked	Unchecked	Unchecked	Unchecked		Checked	Unchecked	Unchecked	Unchecked	Unchecked	Unchecked	Unchecked	Unchecked	Unchecked	Unchecked	Unchecked		No		No	Checked	Checked	Checked	Unchecked	Checked	Unchecked	Unchecked	Checked	Checked	Unchecked
2019-20	10th	Suburban	Female	Black or African American		Yes	District	Individual	No, but I did a science fair project to satisfy a school project requirement.	Optional		Optional		Checked	Checked	Unchecked	Checked	Unchecked	Unchecked	Unchecked	Checked	Unchecked	Unchecked		Unchecked	Checked	Unchecked	Unchecked	Unchecked	Checked	Unchecked	Unchecked	Unchecked	Unchecked	Unchecked		Yes		Yes	Checked	Checked	Unchecked	Unchecked	Unchecked	Unchecked	Unchecked	Unchecked	Checked	Unchecked
2019-20	9th	Suburban	Female	White		No		Individual	Yes	Required	It is a good learning experience.	Optional	You can't make people do everything.	Checked	Checked	Unchecked	Unchecked	Unchecked	Unchecked	Unchecked	Unchecked	Unchecked	Unchecked		Unchecked	Unchecked	Unchecked	Unchecked	Unchecked	Checked	Checked	Unchecked	Checked	Unchecked	Unchecked		Yes	None	Yes	Checked	Unchecked	Unchecked	Unchecked	Unchecked	Unchecked	Unchecked	Unchecked	Checked	Unchecked
2019-20	10th	Suburban	Female	White		Yes	School	Individual	Yes	Required	I believe it is an experience that improves my knowledge and independent work ethic.	Optional	Not everyone should be forced to compete at a district, region, or state level.	Checked	Unchecked	Unchecked	Checked	Unchecked	Unchecked	Unchecked	Checked	Unchecked	Unchecked		Unchecked	Unchecked	Unchecked	Checked	Unchecked	Checked	Unchecked	Unchecked	Unchecked	Unchecked	Unchecked		Yes	no	Yes	Checked	Unchecked	Unchecked	Checked	Unchecked	Unchecked	Unchecked	Unchecked	Unchecked	Checked
2019-20	10th	Suburban	Male	White		Yes	District	Individual	No, but I did a science fair project to satisfy a school project requirement.	Required	It fosters a love of research and problem solving, as well as introduces aspects of the scientific process	Required	It encourages competition	Checked	Unchecked	Unchecked	Checked	Checked	Unchecked	Unchecked	Unchecked	Unchecked	Unchecked		Unchecked	Unchecked	Checked	Unchecked	Unchecked	Checked	Unchecked	Unchecked	Unchecked	Unchecked	Unchecked		Yes		Yes	Checked	Checked	Unchecked	Unchecked	Unchecked	Checked	Unchecked	Unchecked	Unchecked	Unchecked
2019-20	10th	Suburban	Female	White		Yes	School	Individual	Yes	Required	Even though they're a lot of work, they provide a valuable learning experience	Optional	Not everyone wants to be competitive, so I believe just completing it without competing is enough.	Checked	Unchecked	Unchecked	Checked	Checked	Unchecked	Unchecked	Checked	Unchecked	Unchecked		Unchecked	Unchecked	Unchecked	Checked	Unchecked	Unchecked	Checked	Checked	Unchecked	Unchecked	Unchecked		Yes	No	Yes	Checked	Checked	Unchecked	Checked	Checked	Checked	Unchecked	Unchecked	Checked	Unchecked
2019-20	11th	Suburban	Male	Asian		Yes	District	Individual	No, but I did a science fair project to satisfy a school project requirement.	Optional	People who do not want to do it will not enjoy the process.	Optional	Research should not be conducted solely for competition.	Unchecked	Unchecked	Unchecked	Checked	Checked	Unchecked	Unchecked	Checked	Checked	Unchecked		Unchecked	Checked	Unchecked	Unchecked	Unchecked	Unchecked	Unchecked	Unchecked	Checked	Unchecked	Unchecked		Yes		Yes	Checked	Unchecked	Checked	Checked	Checked	Checked	Unchecked	Unchecked	Checked	Unchecked
2019-20	9th	Suburban	Male			No	School	Team	No	Optional	It depends on the individual and if they want to pursue the field that they experimented in.	Optional	This should be optional because not everybody is interested in the STEM field so naturally any competition should be made optional and only for those who are outgoing.	Checked	Unchecked	Unchecked	Checked	Checked	Unchecked	Unchecked	Checked	Unchecked	Unchecked		Unchecked	Checked	Checked	Unchecked	Unchecked	Unchecked	Checked	Unchecked	Unchecked	Unchecked	Unchecked		Yes	Just to reiterate of what is required for the experiment.	Yes	Unchecked	Unchecked	Unchecked	Unchecked	Unchecked	Unchecked	Checked	Unchecked	Unchecked	Unchecked
2019-20	10th	Suburban	Male	Asian		Yes	School	Team	Yes	Optional	As 9th and 10th graders, it is difficult to conduct any sort of experiment where the end result isn't already known or expected. Furthermore, by making science fair a grade, it encourages unethical practices	Optional	As 9th and 10th graders, it is difficult to conduct any sort of experiment where the end result isn't already known or expected. Furthermore, by making science fair a grade, it encourages unethical practices	Unchecked	Unchecked	Unchecked	Checked	Checked	Unchecked	Unchecked	Checked	Unchecked	Unchecked		Unchecked	Unchecked	Unchecked	Unchecked	Unchecked	Unchecked	Unchecked	Unchecked	Unchecked	Unchecked	Unchecked		Yes		Yes	Unchecked	Unchecked	Unchecked	Checked	Checked	Unchecked	Unchecked	Unchecked	Unchecked	Unchecked
2019-20	10th	Suburban	Female	Asian		No				Optional	If the students are required to do something, they won't give their best shot. Instead reward the students for doing the science fair than forcing them to participate.			Checked	Unchecked	Unchecked	Checked	Checked	Unchecked	Unchecked	Checked	Checked	Unchecked		Unchecked	Unchecked	Unchecked	Checked	Unchecked	Unchecked	Unchecked	Unchecked	Unchecked	Unchecked	Unchecked		No		No	Checked	Checked	Checked	Checked	Checked	Unchecked	Unchecked	Checked	Checked	Checked
2019-20	12th	Suburban	Female	Hispanic or Latino		Yes	District	Team	No, but I did a science fair project to satisfy a school project requirement.	Optional		Required		Checked	Unchecked	Unchecked	Unchecked	Unchecked	Unchecked	Unchecked	Checked	Checked	Unchecked		Unchecked	Unchecked	Unchecked	Unchecked	Unchecked	Unchecked	Unchecked	Unchecked	Checked	Unchecked	Unchecked		Yes		Yes	Checked	Unchecked	Unchecked	Checked	Unchecked	Unchecked	Unchecked	Unchecked	Checked	Unchecked
2019-20	9th	Suburban	Female	Asian		No	School	Individual	Yes	Optional		Optional		Unchecked	Unchecked	Unchecked	Checked	Checked	Unchecked	Unchecked	Unchecked	Unchecked	Unchecked		Checked	Checked	Checked	Unchecked	Unchecked	Unchecked	Unchecked	Unchecked	Unchecked	Unchecked	Unchecked		Yes		Yes	Unchecked	Unchecked	Unchecked	Unchecked	Unchecked	Unchecked	Unchecked	Unchecked	Checked	Unchecked
2019-20	11th	Suburban	Female	Hispanic or Latino		No			Yes	Optional	should be used as extra credit	Optional	Some people have severe anxiety and is under a tremendous amount of stress each time they are judged	Unchecked	Unchecked	Checked	Unchecked	Checked	Unchecked	Unchecked	Checked	Unchecked	Unchecked		Unchecked	Unchecked	Checked	Checked	Unchecked	Checked	Unchecked	Checked	Checked	Unchecked	Unchecked		Yes	no	No	Unchecked	Checked	Unchecked	Checked	Checked	Checked	Unchecked	Unchecked	Unchecked	Checked
2019-20	11th	Suburban	Male	Asian		No	School	Individual	Yes	Optional	they may be fun and innovative but for a lot of people who aren't interested in depth about science, it creates unnecessary stress for their families and themselves and it should be optional to make it a happier and more educative experience	Optional	they may be fun and innovative but for a lot of people who aren't interested in depth about science, it creates unnecessary stress for their families and themselves and it should be optional to make it a happier and more educative experience	Checked	Unchecked	Unchecked	Checked	Unchecked	Unchecked	Unchecked	Checked	Unchecked	Unchecked		Unchecked	Unchecked	Unchecked	Checked	Unchecked	Checked	Checked	Unchecked	Unchecked	Unchecked	Unchecked		No	more specificity from the teacher about deadlines	No	Checked	Checked	Checked	Unchecked	Unchecked	Unchecked	Unchecked	Checked	Checked	Unchecked
2019-20	9th	Suburban	Male	Asian		No	District	Individual	Yes	Required	They provide a good opportunity to learn the basics of an upper-level long-term project.	Optional	Competition is separate from project.	Checked	Unchecked	Unchecked	Unchecked	Unchecked	Unchecked	Unchecked	Checked	Unchecked	Unchecked		Unchecked	Checked	Unchecked	Unchecked	Unchecked	Checked	Unchecked	Unchecked	Unchecked	Unchecked	Unchecked		Yes	N/A	Yes	Checked	Checked	Unchecked	Checked	Unchecked	Unchecked	Unchecked	Checked	Checked	Unchecked
2019-20	12th	Suburban	Male	Asian		No		Individual	Yes	Optional	Some people have to work on IB diplomas.	Required	Very good prestige	Unchecked	Unchecked	Unchecked	Checked	Unchecked	Checked	Unchecked	Checked	Unchecked	Unchecked		Unchecked	Unchecked	Checked	Unchecked	Unchecked	Unchecked	Checked	Checked	Checked	Unchecked	Unchecked		Yes		Yes	Unchecked	Unchecked	Unchecked	Checked	Checked	Checked	Unchecked	Checked	Checked	Unchecked
2019-20	9th	Suburban	Male	White		No	School	Team	Yes	Optional	Because not everyone has the time or the will to carry out a project, much less come up with a good idea for a project.	Optional	Because not everyone has the time or the will to carry out a project, much less come up with a good idea for a project.	Unchecked	Unchecked	Unchecked	Checked	Checked	Checked	Unchecked	Checked	Unchecked	Unchecked		Checked	Unchecked	Unchecked	Unchecked	Checked	Checked	Checked	Checked	Unchecked	Unchecked	Unchecked		Yes	No, everything that my group needed was provided.	Yes	Checked	Checked	Unchecked	Unchecked	Unchecked	Unchecked	Unchecked	Checked	Checked	Unchecked
2019-20	9th	Suburban	Male	Asian		No	School	Individual	Yes	Optional	Some people don't actually want to do it, as so, they do horribly	Optional	Same as above	Checked	Unchecked	Unchecked	Unchecked	Unchecked	Unchecked	Unchecked	Checked	Unchecked	Unchecked		Checked	Checked	Unchecked	Unchecked	Unchecked	Unchecked	Unchecked	Unchecked	Unchecked	Unchecked	Unchecked		No	Some specification of the requirements	Yes	Checked	Checked	Unchecked	Unchecked	Unchecked	Unchecked	Unchecked	Checked	Checked	Unchecked
2019-20	9th	Suburban	Male	Asian		No	District	Individual	No	Optional	Everyone has their interests.	Required	It is important.	Checked	Unchecked	Unchecked	Unchecked	Unchecked	Checked	Unchecked	Unchecked	Unchecked	Unchecked		Unchecked	Unchecked	Unchecked	Checked	Unchecked	Unchecked	Unchecked	Unchecked	Unchecked	Unchecked	Unchecked		Yes	no	No	Unchecked	Unchecked	Unchecked	Unchecked	Unchecked	Unchecked	Unchecked	Unchecked	Unchecked	Unchecked
2019-20	10th	Suburban	Female	Asian		Yes	Region	Individual	No	Required	It allows people to understand the scientific process.	Optional	Some people may not be comfortable with judging.	Checked	Unchecked	Unchecked	Unchecked	Unchecked	Unchecked	Unchecked	Unchecked	Unchecked	Unchecked		Unchecked	Unchecked	Unchecked	Unchecked	Unchecked	Unchecked	Unchecked	Unchecked	Checked	Unchecked	Unchecked		No	Science Fair is not encouraged in my school. I would have liked some guidance throughout my research project.	No	Checked	Checked	Checked	Checked	Checked	Checked	Checked	Checked	Checked	Unchecked
2019-20	11th	Suburban	Male	Hispanic or Latino		Yes	District	Team	Yes	Optional	i dont want to do it	Required	if you did it you should compete	Checked	Checked	Unchecked	Unchecked	Unchecked	Unchecked	Unchecked	Unchecked	Unchecked	Unchecked		Unchecked	Unchecked	Unchecked	Checked	Unchecked	Unchecked	Checked	Unchecked	Unchecked	Unchecked	Unchecked		Yes	no	Yes	Unchecked	Unchecked	Unchecked	Unchecked	Unchecked	Unchecked	Unchecked	Unchecked	Checked	Checked
2019-20	10th	Suburban	Female	Hispanic or Latino		No	School	Individual	No	Optional	Not every student is interested in science topics.	Optional	It is their choice to continue or they feel they only need the extra credit.	Checked	Unchecked	Unchecked	Checked	Checked	Unchecked	Unchecked	Checked	Checked	Unchecked		Unchecked	Checked	Unchecked	Checked	Unchecked	Checked	Unchecked	Unchecked	Unchecked	Unchecked	Unchecked		Yes		Yes	Checked	Checked	Unchecked	Unchecked	Checked	Checked	Unchecked	Unchecked	Checked	Unchecked
2019-20	10th	Suburban	Male	White		No	School	Individual	No, but I did a science fair project to satisfy a school project requirement.	Optional	I think there are too many things that some people are involved with.	Optional	The competition stresses some people out.	Checked	Unchecked	Unchecked	Unchecked	Unchecked	Unchecked	Unchecked	Checked	Unchecked	Unchecked		Unchecked	Checked	Checked	Unchecked	Unchecked	Checked	Checked	Checked	Unchecked	Unchecked	Unchecked		Yes	no	Yes	Unchecked	Unchecked	Checked	Checked	Unchecked	Unchecked	Unchecked	Unchecked	Checked	Unchecked
2019-20	9th	Suburban	Female	Hispanic or Latino		Yes	School	Individual	Yes	Optional	Science fair requires many hours of time I do not have because of school and other classes.	Required	Science fair has only brought stress on my and created problems in other classes.	Checked	Checked	Checked	Checked	Unchecked	Unchecked	Unchecked	Checked	Unchecked	Unchecked		Unchecked	Unchecked	Unchecked	Unchecked	Checked	Unchecked	Unchecked	Unchecked	Unchecked	Unchecked	Unchecked		Yes	Help in writing final report.	Yes	Checked	Checked	Unchecked	Unchecked	Checked	Checked	Unchecked	Unchecked	Checked	Unchecked
2019-20	10th	Suburban	Female	Asian		Yes	School	Team	Yes	Optional	It will put less stress on the students who are balancing other classes. However, it'd be a good idea to offer it for extra credit.	Optional	Less stress.	Unchecked	Unchecked	Unchecked	Checked	Checked	Unchecked	Unchecked	Unchecked	Unchecked	Unchecked		Unchecked	Unchecked	Unchecked	Unchecked	Unchecked	Unchecked	Unchecked	Unchecked	Unchecked	Unchecked	Unchecked		Yes		Yes	Unchecked	Checked	Unchecked	Unchecked	Unchecked	Unchecked	Unchecked	Unchecked	Checked	Unchecked
2019-20	10th	Suburban	Male	Asian		No	School	Team	Yes	Optional	Not everyone is going to become a scientist when they grow up so those who aren't interested should have a choice.	Required	If they sign up for the competition then they should be prepared to do a science fair project.	Unchecked	Unchecked	Unchecked	Checked	Checked	Unchecked	Unchecked	Unchecked	Unchecked	Unchecked		Unchecked	Unchecked	Unchecked	Checked	Unchecked	Unchecked	Unchecked	Unchecked	Checked	Unchecked	Unchecked		Yes	Nope	Yes	Unchecked	Unchecked	Unchecked	Checked	Checked	Checked	Unchecked	Unchecked	Checked	Unchecked
2019-20	9th	Suburban	Female	White		No	School	Individual	Yes	Optional	It's a lot of work. If you don't want to do it in the first place, it's just a huge burden.	Optional	Same as above	Unchecked	Unchecked	Unchecked	Checked	Unchecked	Unchecked	Unchecked	Unchecked	Unchecked	Unchecked		Unchecked	Checked	Unchecked	Unchecked	Unchecked	Unchecked	Unchecked	Unchecked	Unchecked	Unchecked	Unchecked		Yes	N/A	Yes	Unchecked	Checked	Checked	Unchecked	Unchecked	Unchecked	Unchecked	Unchecked	Checked	Unchecked
2019-20	9th	Suburban	Female	Asian		No	School	Team	Yes	Optional	Science fair projects are really boring.	Optional	Science fair projects are boring.	Checked	Unchecked	Unchecked	Unchecked	Checked	Unchecked	Unchecked	Checked	Checked	Unchecked		Unchecked	Checked	Checked	Checked	Unchecked	Checked	Unchecked	Unchecked	Checked	Unchecked	Unchecked		Yes	No	Yes	Unchecked	Checked	Unchecked	Unchecked	Unchecked	Unchecked	Unchecked	Unchecked	Checked	Unchecked
2019-20	9th	Suburban	Female	Asian		No	School	Individual	Yes	Optional	From what I've seen, not everyone has the time or rather interest to do a science fair project. It can be fun, but it just doesn't seem like something that should be forced for students to do.	Optional	From what I've seen, not everyone has the time or rather interest to do a science fair project. It can be fun, but it just doesn't seem like something that should be forced for students to do.	Unchecked	Checked	Unchecked	Checked	Unchecked	Unchecked	Unchecked	Unchecked	Unchecked	Unchecked		Unchecked	Unchecked	Unchecked	Checked	Unchecked	Checked	Unchecked	Unchecked	Unchecked	Unchecked	Unchecked		Yes	N/A I got the help I needed and am thankful for it.	Yes	Checked	Unchecked	Unchecked	Unchecked	Unchecked	Unchecked	Unchecked	Unchecked	Unchecked	Unchecked
2019-20	10th	Suburban	Male	White		Yes	School	Individual	Yes	Optional	holy shit this thing required way too much work to be mandatory.			Checked	Checked	Unchecked	Unchecked	Unchecked	Unchecked	Unchecked	Unchecked	Unchecked	Unchecked		Unchecked	Unchecked	Unchecked	Unchecked	Unchecked	Unchecked	Unchecked	Unchecked	Unchecked	Unchecked	Unchecked		No		No	Checked	Checked	Checked	Checked	Checked	Checked	Checked	Checked	Checked	Unchecked
2019-20	10th	Suburban	Male	White		Yes	School	Individual	Yes	Optional	They take away from learning in the classroom.	Optional	They are waste of time when you could be studying for science.	Checked	Checked	Unchecked	Unchecked	Unchecked	Unchecked	Unchecked	Checked	Checked	Unchecked		Unchecked	Unchecked	Unchecked	Unchecked	Unchecked	Unchecked	Checked	Unchecked	Unchecked	Unchecked	Unchecked		No	Better intervals of time for work	No	Checked	Unchecked	Unchecked	Unchecked	Unchecked	Unchecked	Unchecked	Unchecked	Unchecked	Unchecked
2019-20	9th	Suburban	Female	Asian		No	School	Individual	No, but I did a science fair project to satisfy a school project requirement.	Optional	Students should feel inspired about their topic that they would be able to express it towards the people their proposing their idea to.	Optional	In science, people express themselves differently, whether that is by a project or by a lab.	Checked	Unchecked	Unchecked	Unchecked	Unchecked	Unchecked	Unchecked	Unchecked	Unchecked	Unchecked		Unchecked	Unchecked	Unchecked	Unchecked	Unchecked	Unchecked	Unchecked	Unchecked	Checked	Unchecked	Unchecked		Yes		Yes	Unchecked	Checked	Unchecked	Unchecked	Unchecked	Unchecked	Unchecked	Unchecked	Unchecked	Unchecked
2019-20	10th	Suburban	Female	White		No	School	Team	No, but I did a science fair project to satisfy a school project requirement.	Required	students should be able to learn to make their own projects and learn responsibility for doing something on their own.	Required	Students need to learn to face judges even when they don't want to. It is a good life skill.	Checked	Unchecked	Unchecked	Unchecked	Unchecked	Unchecked	Unchecked	Unchecked	Unchecked	Unchecked		Unchecked	Unchecked	Unchecked	Unchecked	Unchecked	Checked	Unchecked	Unchecked	Unchecked	Unchecked	Unchecked		No	My teacher did not help me even when I would ask questions. The only problems I had was with the design of the board and logbook and how my teacher preferred everything.	No	Checked	Checked	Unchecked	Checked	Unchecked	Unchecked	Unchecked	Unchecked	Checked	Unchecked
2019-20	10th	Suburban	Female	White		No	School	Team	Yes	Optional	Some students just aren't interested in any project they would be taking part in.	Optional	If somebody isn't serious about it they shouldn't be forced to compete.	Checked	Unchecked	Unchecked	Checked	Unchecked	Unchecked	Unchecked	Checked	Unchecked	Unchecked		Unchecked	Unchecked	Unchecked	Unchecked	Unchecked	Unchecked	Unchecked	Unchecked	Unchecked	Unchecked	Checked	A parent helped us set up our experimentation space and supervised during the experiment.	Yes		Yes	Checked	Unchecked	Unchecked	Unchecked	Checked	Unchecked	Unchecked	Unchecked	Unchecked	Unchecked
2019-20	9th	Suburban	Male	Asian		No	School	Team	Yes	Required	It helps students critically think and develop good work ethics and hopefully, good time management skills, or maybe will be a wake up call to some to develop more effective skills regarding time management.	Optional	Despite the fact I support the science fair, I don't think that everyone wants to necessarily compete, and although I think it should be an option, it should not be required.	Unchecked	Unchecked	Unchecked	Checked	Unchecked	Unchecked	Unchecked	Checked	Checked	Unchecked		Unchecked	Unchecked	Unchecked	Unchecked	Unchecked	Checked	Unchecked	Unchecked	Unchecked	Unchecked	Unchecked		Yes	N/A	Yes	Unchecked	Unchecked	Unchecked	Unchecked	Unchecked	Unchecked	Unchecked	Checked	Unchecked	Unchecked
2019-20	10th	Suburban	Male	Asian		No	School	Team	No	Required	It helps with time management and work ethic in order to carry out a good experiment.	Optional		Checked	Unchecked	Unchecked	Checked	Checked	Unchecked	Unchecked	Unchecked	Unchecked	Unchecked		Unchecked	Unchecked	Unchecked	Checked	Unchecked	Unchecked	Unchecked	Unchecked	Unchecked	Unchecked	Unchecked		Yes		Yes	Unchecked	Unchecked	Unchecked	Checked	Unchecked	Unchecked	Unchecked	Unchecked	Unchecked	Unchecked
2019-20	9th	Suburban	Male	White		No	School	Individual	Yes	Required	It is important for students to learn to prepare and present their findings from experiments to other people	Required	Making it a competition makes the students do better to get better awards	Checked	Checked	Unchecked	Checked	Unchecked	Unchecked	Unchecked	Checked	Checked	Unchecked		Unchecked	Checked	Unchecked	Unchecked	Unchecked	Checked	Checked	Checked	Unchecked	Unchecked	Unchecked		Yes	No	Yes	Checked	Unchecked	Unchecked	Unchecked	Checked	Unchecked	Unchecked	Unchecked	Checked	Unchecked
2019-20	12th	Suburban	Female	Hispanic or Latino		Yes	District	Individual	Yes	Required	It is a good experience and most of the time you learn something out of it, the difference is how much excitement the person puts into the experiment that results in the persons outcome of doing so.	Optional	I'm still not too sure about it because if we didnt compete we wouldnt see more experiments that would be interesting to see, but then there is a lot of pressure put onto students to be on their very best and impress the judges.	Unchecked	Unchecked	Unchecked	Checked	Checked	Unchecked	Unchecked	Checked	Unchecked	Unchecked		Unchecked	Unchecked	Checked	Unchecked	Unchecked	Checked	Unchecked	Unchecked	Unchecked	Unchecked	Unchecked		Yes	Not applicable	Yes	Checked	Unchecked	Unchecked	Unchecked	Unchecked	Unchecked	Unchecked	Unchecked	Checked	Unchecked
2019-20	10th	Suburban	Male	White		Yes	School	Individual	Yes	Optional	They put one more assignment on already tired students.	Optional	See above	Checked	Unchecked	Unchecked	Unchecked	Unchecked	Checked	Unchecked	Checked	Checked	Unchecked		Unchecked	Checked	Unchecked	Unchecked	Unchecked	Checked	Checked	Checked	Checked	Unchecked	Unchecked		Yes	no	Yes	Unchecked	Checked	Unchecked	Unchecked	Unchecked	Unchecked	Unchecked	Unchecked	Checked	Unchecked
2019-20	10th	Suburban	Male	White		Yes		Individual	Yes	Optional	It forces too much work on students while juggling their other work	Optional	It's too much pressure	Unchecked	Unchecked	Unchecked	Unchecked	Unchecked	Unchecked	Unchecked	Unchecked	Unchecked	Unchecked		Unchecked	Unchecked	Unchecked	Unchecked	Unchecked	Unchecked	Unchecked	Unchecked	Unchecked	Unchecked	Unchecked		Yes	No	Yes	Unchecked	Unchecked	Unchecked	Checked	Unchecked	Unchecked	Unchecked	Unchecked	Unchecked	Unchecked
2019-20	10th	Suburban	Male	White		No	School	Team	Yes	Optional		Required		Unchecked	Checked	Unchecked	Checked	Checked	Unchecked	Unchecked	Checked	Unchecked	Unchecked		Unchecked	Checked	Checked	Checked	Checked	Checked	Unchecked	Unchecked	Unchecked	Unchecked	Unchecked		Yes		No	Unchecked	Unchecked	Checked	Unchecked	Checked	Unchecked	Unchecked	Checked	Checked	Unchecked
2019-20	10th	Suburban	Female	White		Yes		Individual	Yes	Optional	Because most kids don't even make it into the school science fairs, and it takes up more time at home that could be used for learning more about the actual class you're taking.	Optional	Some people don't have the time to compete.	Unchecked	Unchecked	Unchecked	Checked	Unchecked	Unchecked	Unchecked	Unchecked	Unchecked	Unchecked		Unchecked	Unchecked	Unchecked	Unchecked	Unchecked	Unchecked	Unchecked	Checked	Unchecked	Unchecked	Unchecked		Yes	no	Yes	Unchecked	Checked	Unchecked	Unchecked	Unchecked	Unchecked	Unchecked	Unchecked	Checked	Unchecked
2019-20	9th	Suburban	Female	White		No	School	Team	Yes	Optional	because for some students, science isnt a strong suit and so the time could be put to better use.	Optional	Because the competition part was fun and all but it feels unfair to somebody who didn't do well and it wasn't their fault.	Checked	Unchecked	Unchecked	Checked	Checked	Unchecked	Unchecked	Checked	Checked	Unchecked		Unchecked	Unchecked	Unchecked	Unchecked	Unchecked	Checked	Checked	Unchecked	Checked	Unchecked	Unchecked		Yes	no	Yes	Checked	Checked	Unchecked	Checked	Checked	Unchecked	Unchecked	Unchecked	Checked	Unchecked
2019-20	9th	Suburban	Female	Asian		Yes	School	Individual	Yes	Optional	Some students, like me, are not interested in doing the science fair. Also, when you come with an idea the teacher kept shutting my idea down because a lot of other students are doing it and I ended up doing a project I wasn't interested in at all. A lot of students also fake their projects	Optional		Unchecked	Unchecked	Unchecked	Checked	Unchecked	Unchecked	Unchecked	Unchecked	Unchecked	Unchecked		Checked	Unchecked	Unchecked	Unchecked	Unchecked	Unchecked	Unchecked	Unchecked	Unchecked	Unchecked	Unchecked		No	n/a	No	Checked	Checked	Unchecked	Checked	Checked	Unchecked	Unchecked	Unchecked	Unchecked	Unchecked
2019-20	9th	Suburban	Male	Asian		No	School	Individual	Yes	Required		Optional		Checked	Unchecked	Unchecked	Unchecked	Unchecked	Unchecked	Unchecked	Checked	Unchecked	Unchecked		Unchecked	Unchecked	Unchecked	Checked	Unchecked	Unchecked	Unchecked	Unchecked	Unchecked	Unchecked	Unchecked		Yes		Yes	Unchecked	Unchecked	Checked	Unchecked	Unchecked	Checked	Unchecked	Checked	Checked	Unchecked
2019-20	9th	Suburban	Male	Other	White & Asian	No	School	Individual	Yes	Optional	Not every student is interested in the science fair and that clearly showed on some projects.	Optional	Science fairs can be for competition if someone wants to, but not everybody would like competing against their peers. Some people just do it for fun.	Checked	Unchecked	Unchecked	Checked	Unchecked	Unchecked	Unchecked	Unchecked	Unchecked	Unchecked		Unchecked	Checked	Unchecked	Checked	Unchecked	Unchecked	Unchecked	Unchecked	Unchecked	Unchecked	Unchecked		Yes	No	Yes	Checked	Checked	Unchecked	Unchecked	Checked	Unchecked	Unchecked	Unchecked	Checked	Unchecked
2019-20	10th	Suburban	Male	White		Yes	School	Team	Yes					Checked	Unchecked	Checked	Checked	Unchecked	Unchecked	Unchecked	Unchecked	Unchecked	Unchecked		Unchecked	Unchecked	Unchecked	Unchecked	Unchecked	Unchecked	Unchecked	Unchecked	Unchecked	Unchecked	Unchecked		Yes		Yes	Checked	Unchecked	Checked	Checked	Unchecked	Unchecked	Checked	Unchecked	Checked	Unchecked
2019-20	10th	Suburban	Male	Asian		No		Team	Yes	Required	They give good research and analyzation skills for students.	Required	It gives good experience.	Checked	Unchecked	Unchecked	Checked	Checked	Unchecked	Unchecked	Checked	Unchecked	Unchecked		Unchecked	Unchecked	Unchecked	Checked	Unchecked	Unchecked	Unchecked	Unchecked	Checked	Unchecked	Unchecked		Yes	No	Yes	Unchecked	Unchecked	Unchecked	Checked	Unchecked	Unchecked	Unchecked	Unchecked	Checked	Unchecked
2019-20	10th	Suburban	Male	Black or African American		Yes	School	Team	Yes	Optional	I don't believe that it is necessary to do a large experiment on something that isn't always relatable or interesting to our passions. It is also very time consuming and tedious.	Optional	Not everybody wants to compete. Some people may just want to solve a small problem that doesn't necessarily impact the community or people.	Checked	Unchecked	Unchecked	Checked	Unchecked	Unchecked	Unchecked	Unchecked	Unchecked	Unchecked		Unchecked	Unchecked	Checked	Checked	Unchecked	Unchecked	Unchecked	Unchecked	Unchecked	Unchecked	Unchecked		Yes	No	Yes	Unchecked	Unchecked	Unchecked	Checked	Unchecked	Checked	Unchecked	Unchecked	Checked	Unchecked
2019-20	9th	Suburban	Female	White		No	School	Individual	Yes	Required	Only for honors/IB/AP classes. Some people cheat, but it's still good to use practical science to support/reject a hypothesis.	Optional	Some people don't like the stress of that, and it makes more sense not to force people to do something they don't want to.	Unchecked	Unchecked	Unchecked	Checked	Unchecked	Unchecked	Unchecked	Unchecked	Unchecked	Unchecked		Unchecked	Unchecked	Unchecked	Unchecked	Unchecked	Checked	Unchecked	Unchecked	Checked	Unchecked	Unchecked		Yes		Yes	Checked	Checked	Unchecked	Checked	Unchecked	Unchecked	Unchecked	Unchecked	Checked	Unchecked
2019-20	10th	Suburban	Male	Asian		Yes	School	Team	No	Optional	Making it required reduces the quality of projects.	Optional	There's no utility in requiring competition; instead, foster an interest in STEM early on.	Unchecked	Unchecked	Unchecked	Checked	Unchecked	Checked	Unchecked	Checked	Checked	Unchecked		Unchecked	Unchecked	Checked	Unchecked	Unchecked	Unchecked	Unchecked	Unchecked	Unchecked	Unchecked	Unchecked		Yes		Yes	Unchecked	Unchecked	Unchecked	Checked	Unchecked	Unchecked	Unchecked	Unchecked	Checked	Unchecked
2019-20	10th	Suburban	Female	White		Yes	School	Team	Yes	Optional	It's a good experience for the sake of learning how to conduct an accurate experiment. However, the amount of pressure that is put on students to create an incredibly impactful and scientifically flawless project was beyond anything that I would have expected from a high school science fair. It's a lot of work to make a really engaging and well-executed experiment, and along with other work being…	Optional	Science isn't about doing it better than someone else, it's about educating yourself so that you can further educate others. It doesn't make sense to rank students on how "good" their experiments were if science is supposed to be objective and experiments were completed with the intention of furthering people's understanding.	Unchecked	Unchecked	Unchecked	Unchecked	Checked	Unchecked	Unchecked	Unchecked	Unchecked	Unchecked		Unchecked	Unchecked	Unchecked	Unchecked	Unchecked	Unchecked	Unchecked	Unchecked	Checked	Unchecked	Unchecked		No		No	Checked	Checked	Checked	Checked	Checked	Checked	Checked	Checked	Checked	Unchecked
2019-20	10th	Suburban	Male	Asian		No	Region	Team	No	Optional	A lot of non-serious project will flood the judges and will dampen the effect of serious projects in the actual fair.	Optional	A lot of non-serious project will flood the judges and will dampen the effect of serious projects in the actual fair.	Unchecked	Unchecked	Unchecked	Unchecked	Unchecked	Unchecked	Unchecked	Checked	Unchecked	Unchecked		Unchecked	Unchecked	Unchecked	Unchecked	Unchecked	Checked	Unchecked	Unchecked	Unchecked	Unchecked	Unchecked		Yes		Yes	Unchecked	Unchecked	Unchecked	Checked	Unchecked	Unchecked	Unchecked	Unchecked	Unchecked	Unchecked
2019-20	10th	Suburban	Female	White		No	School	Individual	Yes	Optional	If people choose to participate, then they are more likely to put in 100% effort and choose a topic they are interested in.	Optional	If competition is optional, then the people who do opt to compete will strive to advance.	Checked	Unchecked	Unchecked	Unchecked	Unchecked	Unchecked	Unchecked	Unchecked	Unchecked	Unchecked		Checked	Unchecked	Unchecked	Unchecked	Unchecked	Checked	Unchecked	Unchecked	Checked	Unchecked	Unchecked		No	Help finding an interesting topic	No	Checked	Checked	Checked	Unchecked	Unchecked	Unchecked	Unchecked	Checked	Checked	Unchecked
2019-20	9th	Suburban	Female	White		No	School	Individual	Yes	Required	Science fair is a good opportunity for students to apply what they've learned about the scientific method and apply it to a more real-world situation.	Optional	Many students who moved onto further competitions verbalized that they didn't care. Forcing them into that would be unfair to the students who would have reacted enthusiastically. If it were optional, only students whose mission was to move on would be participating.	Checked	Unchecked	Unchecked	Unchecked	Unchecked	Unchecked	Unchecked	Unchecked	Unchecked	Unchecked		Unchecked	Unchecked	Unchecked	Checked	Unchecked	Unchecked	Unchecked	Unchecked	Unchecked	Unchecked	Unchecked		Yes	N/A	Yes	Unchecked	Unchecked	Unchecked	Checked	Unchecked	Unchecked	Unchecked	Unchecked	Unchecked	Unchecked
2019-20	11th	Suburban	Male	White		Yes		Individual	Yes	Optional	All a requirement does is force people to make a project that they will never care about or put any effort into in the first place.	Optional	If the project would be optional, so should the competitions.	Checked	Unchecked	Unchecked	Unchecked	Unchecked	Unchecked	Unchecked	Unchecked	Unchecked	Unchecked		Unchecked	Unchecked	Unchecked	Checked	Unchecked	Unchecked	Unchecked	Unchecked	Unchecked	Unchecked	Unchecked		Yes		Yes	Checked	Checked	Unchecked	Checked	Checked	Unchecked	Unchecked	Unchecked	Unchecked	Unchecked
2019-20	10th	Suburban	Female	Asian		No	School	Individual	No	Optional	Not everyone wants to do research, and that's totally fine.	Optional	Not everyone is competitive about research.	Unchecked	Unchecked	Unchecked	Checked	Unchecked	Unchecked	Unchecked	Checked	Checked	Unchecked		Unchecked	Unchecked	Unchecked	Unchecked	Unchecked	Unchecked	Unchecked	Checked	Unchecked	Unchecked	Unchecked		Yes		Yes	Unchecked	Unchecked	Unchecked	Unchecked	Checked	Checked	Unchecked	Unchecked	Checked	Unchecked
2019-20	10th	Suburban	Female	Asian		No	School	Team	Yes	Required	It teaches the process of scientific experiments, and it is really interesting and fun to share the findings from the experiment.	Optional	I don't think it's great to make children compete for science fair because it can cause stress and pressure to get in from family and friends.	Checked	Unchecked	Unchecked	Unchecked	Unchecked	Unchecked	Unchecked	Checked	Unchecked	Unchecked		Unchecked	Unchecked	Unchecked	Checked	Unchecked	Unchecked	Checked	Unchecked	Checked	Unchecked	Unchecked		No	No, there was not.	Yes	Unchecked	Checked	Checked	Checked	Checked	Checked	Checked	Unchecked	Checked	Unchecked
2019-20	10th	Suburban	Female	Asian		No		Individual	Yes	Optional	it adds additional stress to the stress the students are experiencing from their other classes, and in some cases, students do their project the night before and just stress out about it more. It doesn't really benefit us with what we're learning in class, because you can choose any experiment you want.	Optional	The competition is great, but if a student puts a ton of effort into their project and they don't win and the project that does win, maybe the student had a simpler project that took less effort. The judging is also subjective and the topics vary so much that not just one winner can be chosen.	Unchecked	Unchecked	Unchecked	Unchecked	Unchecked	Unchecked	Unchecked	Checked	Unchecked	Unchecked		Unchecked	Unchecked	Unchecked	Unchecked	Unchecked	Unchecked	Unchecked	Unchecked	Unchecked	Unchecked	Checked	I didn't really receive help with my experiment	Yes	no.	Yes	Checked	Checked	Unchecked	Unchecked	Unchecked	Unchecked	Unchecked	Unchecked	Unchecked	Unchecked
2019-20	10th	Suburban	Female	Hispanic or Latino		No	School	Team	Yes	Required	I think science fair should be required because It gives students a new form of learning experience and sense of responsibility. It teaches kids how to accurately hold and preform a lab as well as skills in presenting.	Optional	I think this factor should be optional because even though it does give the students the experience of presentation, some kids are scared of presentation.	Checked	Unchecked	Unchecked	Checked	Checked	Unchecked	Unchecked	Unchecked	Unchecked	Unchecked		Unchecked	Unchecked	Unchecked	Unchecked	Unchecked	Unchecked	Checked	Unchecked	Unchecked	Unchecked	Unchecked		No	Knowing earlier ad being told what is necessary for science fair so it could have been done earlier.	No	Unchecked	Unchecked	Unchecked	Unchecked	Checked	Unchecked	Unchecked	Unchecked	Checked	Unchecked
2019-20	9th	Suburban	Female	White		No		Individual	Yes	Required	If it is not required to do the project, most people will never do it. If students are required, they might discover something they are really interested in.	Optional	Competition can be nerve-racking for some people, and if they are learning and doing the project in class, they can still get feedback from their teacher.	Unchecked	Unchecked	Unchecked	Checked	Checked	Unchecked	Unchecked	Unchecked	Checked	Unchecked		Unchecked	Checked	Unchecked	Unchecked	Unchecked	Unchecked	Unchecked	Unchecked	Unchecked	Unchecked	Unchecked		Yes		Yes	Checked	Unchecked	Unchecked	Unchecked	Unchecked	Unchecked	Unchecked	Unchecked	Checked	Unchecked
2019-20	11th	Suburban	Female	Other	white and Hispanic	No	School	Team	Yes	Optional	Because it takes a lot of time to complete when students already have school work to do. Around this time, there was also many midterms going on and it was just adding to the overall stress.	Optional	It is stressful and students already have work to do.	Unchecked	Unchecked	Unchecked	Checked	Unchecked	Unchecked	Unchecked	Unchecked	Unchecked	Unchecked		Unchecked	Unchecked	Unchecked	Unchecked	Unchecked	Unchecked	Unchecked	Unchecked	Unchecked	Unchecked	Checked	We did not receive anything. We had to come up with the topic and worked from there.	Yes	N/A	Yes	Unchecked	Checked	Unchecked	Unchecked	Unchecked	Unchecked	Unchecked	Unchecked	Checked	Unchecked
2019-20	10th	Suburban	Female	White		No	School	Team	Yes	Required	I think science fair projects in general should be required because performing a tangible experiment that they design themselves allows a student to acquire a deeper understanding of the material they are learning.	Optional	I do not think all students should be required to take their project to competition because everyone shows a different level of interest.	Unchecked	Unchecked	Unchecked	Checked	Unchecked	Unchecked	Unchecked	Checked	Unchecked	Unchecked		Unchecked	Unchecked	Unchecked	Unchecked	Unchecked	Unchecked	Unchecked	Unchecked	Unchecked	Unchecked	Unchecked		Yes	no	No	Unchecked	Unchecked	Checked	Unchecked	Unchecked	Unchecked	Unchecked	Unchecked	Checked	Unchecked
2019-20	9th	Suburban	Female	White		No	School	Individual	Yes	Optional	It takes a lot of effort and thought to create a good project and while I really enjoyed science fair, I heard from a lot of students who didn't. Making it optional would make science fair a more enjoyable experience for the people who did decide to do science fair.	Optional	Some students didn't want to go to districts but didn't have the choice to not go because they won a first place prize.	Unchecked	Unchecked	Unchecked	Unchecked	Unchecked	Unchecked	Unchecked	Checked	Unchecked	Unchecked		Unchecked	Unchecked	Unchecked	Unchecked	Unchecked	Checked	Unchecked	Unchecked	Checked	Unchecked	Unchecked		Yes		Yes	Checked	Unchecked	Checked	Unchecked	Checked	Unchecked	Unchecked	Unchecked	Checked	Unchecked
2019-20	9th	Suburban	Female	Black or African American		No		Team	Yes	Required	It helps people with their self management. Also it allows students to create it by them selves while learning something.	Required	It sets competition and prepares people for the real world.	Unchecked	Unchecked	Unchecked	Checked	Checked	Unchecked	Unchecked	Unchecked	Unchecked	Unchecked		Unchecked	Unchecked	Checked	Unchecked	Checked	Unchecked	Unchecked	Checked	Unchecked	Unchecked	Unchecked		Yes	Coaching	Yes	Unchecked	Unchecked	Unchecked	Checked	Checked	Checked	Unchecked	Unchecked	Checked	Checked
2019-20	9th	Suburban	Female	Asian		No	School	Individual	Yes	Required	It's good to learn from	Optional	Not everyone is comfortable with judging	Unchecked	Unchecked	Unchecked	Checked	Unchecked	Unchecked	Unchecked	Checked	Checked	Unchecked		Unchecked	Unchecked	Checked	Unchecked	Unchecked	Unchecked	Unchecked	Unchecked	Checked	Unchecked	Unchecked		Yes	No	Yes	Unchecked	Checked	Checked	Checked	Unchecked	Unchecked	Unchecked	Unchecked	Checked	Unchecked
2019-20	9th	Suburban	Female	White		No		Individual	Yes	Required	Because otherwise people wouldn't do it and it is very beneficial and can be built into science classes easily.	Optional	Not everyone wants to compete and it doesn't really further learning as much as doing a science fair project does.	Checked	Unchecked	Unchecked	Checked	Checked	Unchecked	Unchecked	Checked	Checked	Checked	Scientific journals and databases	Unchecked	Checked	Unchecked	Checked	Unchecked	Unchecked	Unchecked	Checked	Unchecked	Unchecked	Unchecked		Yes		Yes	Checked	Checked	Checked	Checked	Checked	Checked	Checked	Unchecked	Checked	Checked
2019-20	10th	Suburban	Female	White		Yes	School	Individual	Yes	Required	I feel that participating in a school science fair project, but not necessarily competing, should be required for all students because it gives students a chance to learn by completing a hands on experiment.	Optional	I feel that students should have the ability to choose wether or not they want to compete in a science fair project.	Unchecked	Unchecked	Unchecked	Checked	Unchecked	Unchecked	Unchecked	Checked	Unchecked	Unchecked		Unchecked	Unchecked	Checked	Unchecked	Unchecked	Unchecked	Unchecked	Unchecked	Unchecked	Unchecked	Unchecked		No	I would have liked help on getting the project approved by the IRB board because it took a very long time and I was not able to contact the administrators of the board.	No	Checked	Unchecked	Unchecked	Checked	Unchecked	Unchecked	Checked	Unchecked	Checked	Unchecked
2019-20	9th	Suburban	Female	White		No	School	Individual	Yes	Optional	They can cause a lot of stress and take a lot of time that some people may not have	Optional	Can cause stress and take time and money	Checked	Unchecked	Unchecked	Checked	Unchecked	Unchecked	Unchecked	Checked	Unchecked	Unchecked		Unchecked	Unchecked	Unchecked	Unchecked	Unchecked	Checked	Checked	Unchecked	Unchecked	Unchecked	Unchecked		Yes	Knowing exactly what questions would be asked	Yes	Unchecked	Unchecked	Unchecked	Unchecked	Unchecked	Unchecked	Unchecked	Unchecked	Unchecked	Unchecked
2019-20	9th	Suburban	Female	Black or African American		No	School	Individual	No, but I did a science fair project to satisfy a school project requirement.	Optional	Some people do not like to present and get nervous.	Optional	Not everyone wants to compete, some people only do it for fun	Checked	Unchecked	Checked	Checked	Unchecked	Unchecked	Unchecked	Unchecked	Unchecked	Unchecked		Unchecked	Unchecked	Unchecked	Unchecked	Unchecked	Checked	Unchecked	Unchecked	Unchecked	Unchecked	Unchecked		Yes		Yes	Checked	Unchecked	Checked	Checked	Unchecked	Checked	Unchecked	Checked	Checked	Unchecked
2019-20	9th	Suburban	Female	Asian		No	School	Team	Yes	Optional	Many students are very busy and don't have the time. It can get very stressful.	Optional	Many students are very busy and don't have the time. It can get very stressful.	Unchecked	Unchecked	Unchecked	Checked	Checked	Unchecked	Unchecked	Checked	Checked	Unchecked		Unchecked	Checked	Unchecked	Unchecked	Unchecked	Checked	Checked	Unchecked	Unchecked	Unchecked	Unchecked		Yes		Yes	Checked	Unchecked	Unchecked	Unchecked	Unchecked	Unchecked	Unchecked	Unchecked	Checked	Unchecked
2019-20	11th	Suburban	Male	Hispanic or Latino		Yes	School	Individual	Yes	Required	It could give a perspective and a new interest to a student	Optional	The person may just doesn't want to participate in that level	Unchecked	Unchecked	Unchecked	Checked	Unchecked	Checked	Unchecked	Unchecked	Unchecked	Unchecked		Unchecked	Checked	Unchecked	Unchecked	Unchecked	Unchecked	Unchecked	Unchecked	Unchecked	Unchecked	Unchecked		Yes	Invite that's specific towards my project on forensic science.	Yes	Unchecked	Unchecked	Unchecked	Checked	Unchecked	Checked	Unchecked	Unchecked	Unchecked	Checked
2019-20	10th	Suburban	Male	White		No	School	Team	Yes	Optional	So then those really passionate can do it, but those who are going to just do terrible projects and be lazy don't get docked for it.	Optional	Again, Those passionate can earn merits and such with their science fair project, but those who just want to do fun experiments through school sponsorship can go ahead and do so. Give the ultimate freedom	Unchecked	Unchecked	Unchecked	Unchecked	Checked	Unchecked	Unchecked	Unchecked	Unchecked	Checked	Scientific Journals and other primary sources	Unchecked	Unchecked	Unchecked	Unchecked	Unchecked	Unchecked	Checked	Unchecked	Checked	Unchecked	Unchecked		Yes	No	Yes	Unchecked	Unchecked	Unchecked	Unchecked	Unchecked	Unchecked	Unchecked	Unchecked	Unchecked	Unchecked
2019-20	11th	Suburban	Female	Asian		No		Individual	No, but I did a science fair project to satisfy a school project requirement.	Optional	Not everyone has the time to come up with a project to be judged seeing as other people have more workload and are busier compared to the freshmen or sophomores.	Optional	Again, everyone should have the choice to compete or not compete because the science fair project was time consuming.	Unchecked	Unchecked	Checked	Checked	Checked	Unchecked	Unchecked	Checked	Unchecked	Unchecked		Unchecked	Unchecked	Unchecked	Checked	Unchecked	Unchecked	Unchecked	Checked	Unchecked	Unchecked	Unchecked		Yes	No	Yes	Checked	Checked	Checked	Checked	Checked	Checked	Unchecked	Unchecked	Checked	Unchecked
2019-20	11th	Suburban	Female	Asian		No		Individual	Yes	Optional	Some people have the means to carry out a project, others do not. Truly passionate people will go out of their way to try it.	Required	If it is for a competition then it should be in order to find the best project	Unchecked	Unchecked	Unchecked	Checked	Checked	Unchecked	Unchecked	Checked	Checked	Unchecked		Unchecked	Unchecked	Checked	Unchecked	Checked	Unchecked	Unchecked	Unchecked	Unchecked	Checked	Unchecked		Yes	More information on what the lab report and board should have looked like in advance	Yes	Unchecked	Unchecked	Unchecked	Unchecked	Checked	Checked	Unchecked	Unchecked	Checked	Checked
2019-20	9th	Suburban	Female	Asian		No	School	Individual	No	Optional	I don't think science fair projects should be required because they take up a lot of time. This would take most of the time needed for other subjects. Each class should be balanced. However, the science fair gives a useful experience.	Optional	Not all students would want to compete for a science fair project. Not all students might be interested in science. Without any motivation, students would compete poorly.	Checked	Checked	Unchecked	Checked	Unchecked	Unchecked	Unchecked	Checked	Unchecked	Unchecked		Unchecked	Unchecked	Unchecked	Checked	Checked	Checked	Checked	Unchecked	Unchecked	Unchecked	Unchecked		Yes		No	Checked	Checked	Unchecked	Checked	Checked	Checked	Unchecked	Checked	Checked	Unchecked
2019-20	9th	Suburban	Female	Asian		No	School	Team	Yes	Optional	It's a lot of work	Optional	It's a lot of work	Unchecked	Unchecked	Unchecked	Checked	Checked	Unchecked	Unchecked	Unchecked	Unchecked	Unchecked		Checked	Checked	Checked	Checked	Unchecked	Unchecked	Unchecked	Unchecked	Unchecked	Unchecked	Unchecked		Yes	No	Yes	Unchecked	Unchecked	Unchecked	Unchecked	Unchecked	Unchecked	Unchecked	Unchecked	Unchecked	Unchecked
2019-20	10th	Suburban	Female	White		Yes	School	Team	Yes	Optional	The science fair should be there to give people interests about science but when it's assigned then people aren't as interested because they are forced to do it.	Optional	Same thing.	Checked	Unchecked	Unchecked	Unchecked	Checked	Unchecked	Unchecked	Unchecked	Unchecked	Unchecked		Unchecked	Unchecked	Unchecked	Unchecked	Unchecked	Unchecked	Checked	Unchecked	Unchecked	Unchecked	Unchecked		No	No	No	Unchecked	Unchecked	Unchecked	Checked	Unchecked	Unchecked	Unchecked	Unchecked	Checked	Unchecked
2019-20	10th	Suburban	Female	White		Yes	School	Team	Yes	Required	It gives students a chance to think creativity and to develop essential problem-solving skills.	Optional	Students should choose whether or not they want to compete with their project so there's less stress on them.	Unchecked	Unchecked	Unchecked	Checked	Unchecked	Unchecked	Unchecked	Checked	Unchecked	Unchecked		Unchecked	Checked	Unchecked	Unchecked	Unchecked	Unchecked	Unchecked	Unchecked	Unchecked	Unchecked	Unchecked		Yes	Help on the written portions.	No	Checked	Unchecked	Unchecked	Unchecked	Unchecked	Unchecked	Unchecked	Checked	Checked	Unchecked
2019-20	11th	Suburban	Male	Asian		Yes	School	Team	Yes	Optional	Science fair should be extra credit for students who want to earn more points for their grade. It should not be required because then students who have to participate will not give their best since its not in their interest to.	Optional	Students who choose to participate in the competition should earn points rather than being force to do something and not giving it their best.	Unchecked	Unchecked	Unchecked	Checked	Checked	Unchecked	Unchecked	Unchecked	Unchecked	Unchecked		Unchecked	Checked	Unchecked	Unchecked	Unchecked	Unchecked	Unchecked	Unchecked	Unchecked	Unchecked	Unchecked		Yes	Maybe teachers should bring in a couple of people to help during their creation of their projects.	Yes	Unchecked	Checked	Checked	Checked	Unchecked	Unchecked	Checked	Checked	Unchecked	Unchecked
2019-20	9th	Suburban	Female	White		Yes	Region	Individual	Yes	Required	It should be required for certain years because I think it is very helpful for developing skills that will be helpful later.	Optional	Not all people like to complete.	Unchecked	Unchecked	Unchecked	Checked	Unchecked	Unchecked	Unchecked	Checked	Unchecked	Unchecked		Unchecked	Checked	Unchecked	Unchecked	Unchecked	Checked	Unchecked	Unchecked	Unchecked	Unchecked	Unchecked		Yes		Yes	Checked	Unchecked	Unchecked	Unchecked	Unchecked	Unchecked	Unchecked	Unchecked	Checked	Unchecked
2019-20	10th	Suburban	Male	Asian		Yes	School	Team	Yes	Optional				Checked	Unchecked	Unchecked	Checked	Unchecked	Unchecked	Unchecked	Unchecked	Unchecked	Unchecked		Unchecked	Unchecked	Unchecked	Checked	Unchecked	Unchecked	Unchecked	Unchecked	Unchecked	Unchecked	Unchecked		Yes		Yes	Checked	Unchecked	Unchecked	Checked	Checked	Unchecked	Unchecked	Unchecked	Unchecked	Unchecked
2019-20	11th	Suburban	Female	White		No								Checked	Unchecked	Unchecked	Checked	Unchecked	Unchecked	Unchecked	Checked	Checked	Unchecked		Unchecked	Checked	Checked	Unchecked	Checked	Unchecked	Unchecked	Unchecked	Unchecked	Unchecked	Unchecked		Yes		Yes	Checked	Unchecked	Checked	Checked	Checked	Checked	Unchecked	Unchecked	Checked	Checked
2019-20	11th	Suburban	Female	Black or African American		No	School	Individual	No, but I did a science fair project to satisfy a school project requirement.	Required	Pushes student to explore potential investigative skills	Required	Pushes student to explore potential investigative skills and pushes student to be innovative	Unchecked	Unchecked	Unchecked	Checked	Unchecked	Unchecked	Unchecked	Checked	Unchecked	Unchecked		Unchecked	Checked	Checked	Checked	Unchecked	Unchecked	Unchecked	Unchecked	Unchecked	Unchecked	Unchecked		Yes		Yes	Unchecked	Unchecked	Checked	Checked	Checked	Unchecked	Unchecked	Unchecked	Checked	Unchecked
2019-20	10th	Suburban	Female	Black or African American		Yes	School	Team	Yes	Optional	Science fair is very stressful and adds nothing to the learning experience other than a hate for science	Optional	For the people who did like it, not many want to be forced to compete with others	Checked	Unchecked	Unchecked	Unchecked	Unchecked	Unchecked	Unchecked	Unchecked	Unchecked	Unchecked		Unchecked	Unchecked	Unchecked	Unchecked	Unchecked	Unchecked	Unchecked	Unchecked	Unchecked	Unchecked	Checked	Drove me to location of experiment	No	Being clearer with the instructions and with the dates and times of yhings	No	Checked	Checked	Unchecked	Unchecked	Unchecked	Checked	Unchecked	Unchecked	Checked	Checked
2019-20	10th	Suburban	Female	Hispanic or Latino		Yes	School	Team	Yes	Required	It teaches you discipline as far as having to put the whole thing together, even if you do it in a group. You learn to be organized & stay on top of things.	Optional	If you don't feel comfortable with your project being out there, then it may show when you present. Learning to public speak is good, but you shouldn't have to compete if you don't want to.	Checked	Unchecked	Unchecked	Checked	Checked	Unchecked	Unchecked	Checked	Unchecked	Unchecked		Unchecked	Unchecked	Checked	Checked	Unchecked	Unchecked	Unchecked	Unchecked	Checked	Unchecked	Unchecked		Yes	No.	Yes	Checked	Checked	Unchecked	Unchecked	Checked	Unchecked	Checked	Unchecked	Checked	Unchecked
2019-20	10th	Suburban	Male	White		Yes	School	Team	Yes	Optional	Because science fair takes a lot of time which is sometimes isn't possible with all year around sports.	Optional	Same answer as above. It's also a lot of pressure.	Checked	Unchecked	Unchecked	Unchecked	Checked	Unchecked	Unchecked	Checked	Unchecked	Unchecked		Unchecked	Unchecked	Checked	Unchecked	Unchecked	Unchecked	Checked	Unchecked	Unchecked	Unchecked	Unchecked		Yes	I wish deadlines for the science fair would be clearer	Yes	Checked	Unchecked	Unchecked	Unchecked	Unchecked	Unchecked	Unchecked	Unchecked	Unchecked	Unchecked
2019-20	9th	Suburban	Female	Black or African American		No	School	Team	Yes	Optional	At my school to take an honors science you have to compete in Science Fair, and I know several people who are going to take standard Chemistry next year to get out of Science Fair.	Optional	I don't understand the question. It seems like a repeat of the previous one.	Unchecked	Unchecked	Unchecked	Unchecked	Checked	Unchecked	Unchecked	Checked	Unchecked	Unchecked		Unchecked	Unchecked	Unchecked	Unchecked	Unchecked	Unchecked	Unchecked	Unchecked	Unchecked	Unchecked	Checked	we got an outline for the scienteer report, but that was all.	No	we were very confused at points and had to figure things out on our own for a lot of it	No	Unchecked	Unchecked	Unchecked	Unchecked	Unchecked	Unchecked	Unchecked	Unchecked	Checked	Unchecked
2019-20	9th	Suburban	Female	Asian		No	School	Team	Yes	Optional		Optional		Unchecked	Unchecked	Unchecked	Unchecked	Unchecked	Unchecked	Unchecked	Checked	Unchecked	Unchecked		Unchecked	Checked	Unchecked	Unchecked	Unchecked	Checked	Unchecked	Unchecked	Unchecked	Unchecked	Unchecked		No		No	Checked	Unchecked	Unchecked	Unchecked	Unchecked	Unchecked	Unchecked	Unchecked	Checked	Checked
2019-20	10th	Suburban	Female	Asian		No	School	Team	Yes	Optional		Optional		Checked	Unchecked	Unchecked	Unchecked	Checked	Unchecked	Unchecked	Checked	Unchecked	Unchecked		Unchecked	Unchecked	Unchecked	Checked	Checked	Checked	Checked	Checked	Unchecked	Unchecked	Unchecked		Yes		Yes	Checked	Checked	Unchecked	Checked	Checked	Checked	Unchecked	Unchecked	Unchecked	Unchecked
2019-20	10th	Suburban	Female	Asian		Yes	Region	Individual	No	Required	Fun way to introduce science.	Optional	Some people are not comfortable with presenting	Checked	Checked	Unchecked	Unchecked	Unchecked	Checked	Unchecked	Checked	Checked	Unchecked		Unchecked	Unchecked	Unchecked	Unchecked	Unchecked	Checked	Unchecked	Unchecked	Unchecked	Unchecked	Unchecked		No	Science fair is not supported in my school.	No	Checked	Checked	Checked	Checked	Checked	Checked	Checked	Checked	Checked	Checked
2019-20	10th	Suburban	Female	Asian		Yes	Region	Individual	No	Required	Fun way to introduce science.	Optional	Some people are not comfortable with presenting	Unchecked	Unchecked	Unchecked	Unchecked	Unchecked	Unchecked	Unchecked	Unchecked	Unchecked	Unchecked		Unchecked	Unchecked	Unchecked	Unchecked	Unchecked	Unchecked	Unchecked	Unchecked	Unchecked	Unchecked	Unchecked		No	Science fair is not supported in my school.	No	Unchecked	Unchecked	Unchecked	Unchecked	Unchecked	Unchecked	Unchecked	Unchecked	Unchecked	Unchecked
2019-20	12th	Suburban	Female	White		Yes	School	Team	Yes	Optional		Optional		Unchecked	Unchecked	Unchecked	Checked	Unchecked	Unchecked	Unchecked	Unchecked	Unchecked	Unchecked		Unchecked	Checked	Checked	Unchecked	Unchecked	Unchecked	Unchecked	Unchecked	Unchecked	Unchecked	Unchecked		Yes		Yes	Checked	Unchecked	Unchecked	Unchecked	Unchecked	Unchecked	Unchecked	Checked	Checked	Unchecked
2019-20	11th	Suburban	Female	White		Yes	School	Individual	Yes	Optional	because its a waste of time and doesnt really teach us much about the subject	Optional	because forcing students to participate in something doesn't make them interested in the subject	Checked	Unchecked	Unchecked	Unchecked	Unchecked	Unchecked	Unchecked	Unchecked	Unchecked	Unchecked		Unchecked	Unchecked	Unchecked	Checked	Unchecked	Unchecked	Unchecked	Unchecked	Unchecked	Unchecked	Unchecked		Yes	no help	Yes	Unchecked	Unchecked	Unchecked	Unchecked	Unchecked	Unchecked	Unchecked	Unchecked	Checked	Unchecked
2019-20	10th	Suburban	Female	White		Yes	School	Individual	Yes	Optional		Optional		Unchecked	Unchecked	Unchecked	Unchecked	Unchecked	Unchecked	Unchecked	Checked	Unchecked	Unchecked		Unchecked	Unchecked	Unchecked	Unchecked	Unchecked	Unchecked	Unchecked	Unchecked	Unchecked	Unchecked	Unchecked		No		No	Checked	Checked	Checked	Checked	Checked	Checked	Unchecked	Unchecked	Checked	Checked
2019-20	9th	Suburban	Male	White		No	School	Team	Yes	Required	Because people need to learn how to cooperate and share their ideas to others while developing their knowledge and problem solving ability.	Optional	Though I believe everyone should partake in science fair, not everyone should have to deal with the stress of science fair presentations.	Checked	Unchecked	Unchecked	Unchecked	Checked	Unchecked	Unchecked	Unchecked	Unchecked	Unchecked		Unchecked	Unchecked	Checked	Unchecked	Checked	Checked	Unchecked	Unchecked	Unchecked	Unchecked	Unchecked		Yes	Expectations	Yes	Unchecked	Unchecked	Unchecked	Unchecked	Unchecked	Unchecked	Unchecked	Checked	Unchecked	Unchecked
2019-20	9th	Suburban	Female	Asian		No	School	Individual	Yes	Optional	People should experience things that push them to try new things, and it's important that students should know how to experiment in a precise and measured way.	Optional	There would be more science experiments that were more thought out, and there wold only be people who were really interested in science fair.	Checked	Unchecked	Unchecked	Unchecked	Unchecked	Unchecked	Unchecked	Checked	Checked	Unchecked		Unchecked	Unchecked	Unchecked	Unchecked	Unchecked	Checked	Checked	Unchecked	Unchecked	Unchecked	Unchecked		Yes	No	Yes	Checked	Checked	Checked	Unchecked	Unchecked	Checked	Unchecked	Checked	Checked	Unchecked
2019-20	11th	Suburban	Male	White		Yes	School	Individual	Yes	Optional	It causes a schedule issue for student athletes in the spring who compete in Regional	Optional	Student athlete	Unchecked	Unchecked	Unchecked	Unchecked	Unchecked	Checked	Unchecked	Unchecked	Unchecked	Unchecked		Unchecked	Unchecked	Unchecked	Unchecked	Unchecked	Checked	Unchecked	Unchecked	Unchecked	Unchecked	Unchecked		Yes	Yes	Yes	Checked	Unchecked	Unchecked	Unchecked	Unchecked	Unchecked	Unchecked	Unchecked	Unchecked	Unchecked
2019-20	10th	Suburban	Female	Asian		Yes	School	Individual	Yes	Optional		Optional		Unchecked	Checked	Unchecked	Unchecked	Unchecked	Unchecked	Unchecked	Checked	Unchecked	Unchecked		Unchecked	Unchecked	Unchecked	Checked	Unchecked	Unchecked	Unchecked	Unchecked	Unchecked	Unchecked	Unchecked		Yes		Yes	Checked	Checked	Unchecked	Checked	Unchecked	Unchecked	Unchecked	Unchecked	Unchecked	Unchecked
2019-20	9th	Suburban	Male	Asian		No	School	Team	Yes	Optional	Because kids who actually care and put time into their projects would enter the fair, and the people who are required won't give it their all, basically wasting time.	Required	there's no harm in entering the competition. Especially if the person thinks their experiment sucks, they should be able to show it off and see that the project is actually good.	Unchecked	Unchecked	Checked	Unchecked	Checked	Unchecked	Unchecked	Unchecked	Unchecked	Unchecked		Unchecked	Checked	Checked	Unchecked	Unchecked	Unchecked	Checked	Unchecked	Checked	Unchecked	Unchecked		No	more of a heads up on why we were doing certain assignments during the project. I had no idea what the abstract, lit review, etc. were for.	No	Unchecked	Unchecked	Checked	Checked	Unchecked	Unchecked	Checked	Unchecked	Unchecked	Unchecked
2019-20	10th	Suburban	Male	White		Yes	School	Individual	No, but I did a science fair project to satisfy a school project requirement.	Required	Science fairs allow for personal exploration in the scientific field unlike any lab one may take in a class.	Optional	Some students may not feel the same passion for science as another would, so it would be important for them to devote their energy to another interest.	Unchecked	Unchecked	Unchecked	Checked	Checked	Unchecked	Unchecked	Checked	Checked	Unchecked		Unchecked	Unchecked	Unchecked	Checked	Unchecked	Unchecked	Unchecked	Unchecked	Unchecked	Unchecked	Unchecked		Yes		Yes	Checked	Unchecked	Unchecked	Unchecked	Unchecked	Unchecked	Unchecked	Unchecked	Unchecked	Unchecked
2019-20	9th	Suburban	Male	White		No	School	Individual	Yes	Required	It is a good long term project that is a good learning experience.	Optional	Because not everyone has the extra time to do all the extra things required for the competition.	Checked	Unchecked	Unchecked	Unchecked	Unchecked	Unchecked	Unchecked	Unchecked	Unchecked	Unchecked		Unchecked	Unchecked	Unchecked	Checked	Unchecked	Unchecked	Unchecked	Unchecked	Unchecked	Unchecked	Unchecked		Yes	No	Yes	Checked	Unchecked	Unchecked	Checked	Checked	Unchecked	Unchecked	Unchecked	Unchecked	Unchecked
2019-20	10th	Suburban	Male	Asian		Yes	School	Team	Yes	Optional	Takes too much time, I would rather study and do other things than waste time on an experiment.	Optional	Some people don't like science.	Unchecked	Unchecked	Unchecked	Checked	Unchecked	Unchecked	Unchecked	Unchecked	Unchecked	Unchecked		Unchecked	Unchecked	Unchecked	Unchecked	Unchecked	Unchecked	Unchecked	Unchecked	Unchecked	Unchecked	Unchecked		No	Learning what to say in front of the judges	No	Unchecked	Unchecked	Unchecked	Checked	Unchecked	Unchecked	Unchecked	Unchecked	Checked	Checked
2019-20	11th	Suburban	Female	White		Yes	School	Team	Yes	Optional	Not everyone is interested or has the passion to do an experiment like that. Ive found that the people with the real interests always make the best projects, while the others don't care and their projects are a waste. People should have the option to do something else.	Optional	I find it often is graded based on the presentation more than the project, and some people are simply there presenters than others and would get a grade based on that rather than the actual project, which was the initial reason for science fair.	Unchecked	Unchecked	Unchecked	Checked	Checked	Unchecked	Unchecked	Checked	Unchecked	Unchecked		Checked	Unchecked	Unchecked	Unchecked	Unchecked	Checked	Unchecked	Unchecked	Unchecked	Unchecked	Unchecked		Yes	None	Yes	Checked	Checked	Checked	Unchecked	Unchecked	Unchecked	Unchecked	Unchecked	Unchecked	Unchecked
2019-20	10th	Suburban	Male	White		No	School	Team	Yes	Optional	Way to much work and people might not be interested	Optional	Some people might not want to be competitive about it	Unchecked	Unchecked	Unchecked	Unchecked	Unchecked	Unchecked	Unchecked	Checked	Unchecked	Unchecked		Unchecked	Checked	Unchecked	Unchecked	Unchecked	Unchecked	Checked	Unchecked	Checked	Unchecked	Unchecked		Yes	the help was good	Yes	Checked	Unchecked	Unchecked	Unchecked	Unchecked	Unchecked	Checked	Unchecked	Unchecked	Unchecked
2019-20	11th	Suburban	Female	Other	Middle Eastern	Yes	School	Individual	Yes	Required	Because it is a good experience to have, especially when one is interested in pursuing a career in STEM.	Optional	Because the process should mainly serve to gain knowledge and experience of demonstrating the steps of the scientific method.	Unchecked	Unchecked	Checked	Unchecked	Unchecked	Unchecked	Unchecked	Checked	Checked	Unchecked		Unchecked	Unchecked	Unchecked	Unchecked	Unchecked	Checked	Unchecked	Unchecked	Unchecked	Unchecked	Unchecked		Yes	no	Yes	Unchecked	Unchecked	Unchecked	Checked	Unchecked	Unchecked	Unchecked	Unchecked	Unchecked	Unchecked
2019-20	9th	Suburban	Female	White		No	School	Team	No	Optional	Not everyone is specialized in science and maybe have other interests for competitions	Optional	It should be optional because you don't have to compete to do an experiment	Checked	Unchecked	Unchecked	Unchecked	Unchecked	Unchecked	Unchecked	Unchecked	Unchecked	Unchecked		Unchecked	Unchecked	Unchecked	Unchecked	Unchecked	Unchecked	Unchecked	Unchecked	Checked	Unchecked	Unchecked		No	Them to justify what to have for research	No	Checked	Unchecked	Unchecked	Unchecked	Unchecked	Unchecked	Unchecked	Unchecked	Checked	Unchecked
2019-20	9th	Suburban	Male	White		Yes	School	Individual	No	Optional		Optional		Checked	Unchecked	Unchecked	Unchecked	Unchecked	Unchecked	Unchecked	Checked	Checked	Unchecked		Unchecked	Checked	Unchecked	Checked	Unchecked	Checked	Unchecked	Checked	Unchecked	Unchecked	Unchecked		Yes		Yes	Unchecked	Unchecked	Unchecked	Unchecked	Unchecked	Unchecked	Unchecked	Unchecked	Checked	Unchecked
2019-20	10th	Suburban	Male	Asian		Yes		Team	Yes	Optional	Takes up too much time	Optional	No competition should ever be required	Checked	Unchecked	Unchecked	Unchecked	Unchecked	Unchecked	Unchecked	Checked	Unchecked	Unchecked		Unchecked	Unchecked	Unchecked	Unchecked	Unchecked	Unchecked	Unchecked	Unchecked	Unchecked	Unchecked	Unchecked		No		No	Unchecked	Unchecked	Checked	Unchecked	Unchecked	Unchecked	Checked	Unchecked	Checked	Unchecked
2019-20	9th	Suburban	Female	White		No	District	Individual	Yes	Optional	A lot of students already have a lot of homework and we do other things too. We don't have time to do everything.	Optional	A lot of students already have a lot of homework and we do other things too. We don't have time to do everything. Some students also have very bad social anxiety.	Unchecked	Unchecked	Unchecked	Unchecked	Unchecked	Unchecked	Unchecked	Checked	Checked	Unchecked		Unchecked	Unchecked	Unchecked	Checked	Unchecked	Unchecked	Unchecked	Unchecked	Unchecked	Unchecked	Unchecked		No	Getting all the results and understanding them	No	Unchecked	Unchecked	Unchecked	Unchecked	Checked	Unchecked	Unchecked	Unchecked	Checked	Unchecked
2019-20	10th	Suburban	Female	Asian		No	School	Individual	Yes	Required	One way to learn new things outside of class.	Optional	Causes unnecessary stress on students.	Unchecked	Unchecked	Unchecked	Unchecked	Unchecked	Unchecked	Unchecked	Checked	Checked	Unchecked		Unchecked	Unchecked	Checked	Unchecked	Unchecked	Unchecked	Unchecked	Unchecked	Unchecked	Unchecked	Unchecked		Yes	Topic Development	Yes	Checked	Checked	Unchecked	Unchecked	Unchecked	Unchecked	Unchecked	Unchecked	Checked	Unchecked
2019-20	10th	Suburban	Female	White		No	School	Team	Yes	Required	It forces students to understand material well enough to carry out a project on that subject.	Optional	Competitions should be optional	Unchecked	Checked	Unchecked	Checked	Checked	Unchecked	Unchecked	Unchecked	Unchecked	Unchecked		Unchecked	Unchecked	Unchecked	Checked	Unchecked	Unchecked	Unchecked	Unchecked	Unchecked	Unchecked	Unchecked		Yes	not really.	Yes	Unchecked	Unchecked	Unchecked	Checked	Unchecked	Unchecked	Unchecked	Unchecked	Checked	Checked
2019-20	10th	Suburban	Female	White		Yes	School	Team	Yes	Optional	I think that science fair projects should be optional because then it will be easier for teachers and scientists to find well thought out science projects.	Optional	Some people may think that their project is worthy for a competition but do not want to compete. If they do not want to compete, they shouldn't be forced to.	Checked	Unchecked	Unchecked	Checked	Unchecked	Unchecked	Unchecked	Checked	Checked	Unchecked		Unchecked	Checked	Checked	Unchecked	Unchecked	Checked	Checked	Unchecked	Unchecked	Unchecked	Unchecked		Yes	No	Yes	Unchecked	Unchecked	Unchecked	Checked	Unchecked	Unchecked	Unchecked	Unchecked	Unchecked	Unchecked
2019-20	9th	Suburban	Female	White		No		Individual	Yes	Optional	They're really stressful, and there is less value in learning the scientific method (which was covered EXTENSIVELY in the 5th grade) than learning current content.	Optional	You shouldn't have to compete if you don't want to.	Checked	Unchecked	Unchecked	Checked	Unchecked	Unchecked	Unchecked	Checked	Checked	Unchecked		Unchecked	Checked	Unchecked	Unchecked	Unchecked	Checked	Unchecked	Unchecked	Checked	Unchecked	Unchecked		Yes		Yes	Unchecked	Checked	Unchecked	Unchecked	Unchecked	Unchecked	Checked	Checked	Checked	Checked
2019-20	10th	Suburban	Female	Asian		No	School	Individual	No, but I did a science fair project to satisfy a school project requirement.	Required	Everybody needs some scientific experience. It also helps to improve overall communication skills.			Checked	Unchecked	Unchecked	Checked	Unchecked	Unchecked	Unchecked	Checked	Unchecked	Unchecked		Unchecked	Unchecked	Checked	Unchecked	Unchecked	Unchecked	Checked	Unchecked	Unchecked	Unchecked	Unchecked		Yes		No	Checked	Unchecked	Checked	Unchecked	Unchecked	Unchecked	Checked	Unchecked	Checked	Unchecked
2019-20	9th	Suburban	Female	White		No	Region	Team	Yes	Required	I think required because then students are required to use their scientific skills to complete a project for a grade.	Optional	I think when it is optional students work harder to create a more successful project. When it is optional students will only do it if they really want to and have the time.	Unchecked	Unchecked	Unchecked	Checked	Unchecked	Unchecked	Unchecked	Checked	Unchecked	Unchecked		Unchecked	Unchecked	Unchecked	Unchecked	Unchecked	Checked	Unchecked	Unchecked	Unchecked	Unchecked	Unchecked		Yes		Yes	Unchecked	Unchecked	Checked	Unchecked	Unchecked	Unchecked	Checked	Unchecked	Unchecked	Unchecked
2019-20	11th	Suburban	Female	Asian		Yes	School	Team	Yes	Optional	It should be a voluntary action, there are many people who feel dreaded doing the work added on courses they are taking.	Optional	I just think the urge to compete should be out of your own will.	Unchecked	Unchecked	Unchecked	Unchecked	Unchecked	Unchecked	Unchecked	Checked	Checked	Unchecked		Unchecked	Unchecked	Unchecked	Unchecked	Unchecked	Unchecked	Unchecked	Unchecked	Unchecked	Unchecked	Unchecked		Yes	I wished I received a little help on ideas that were potential for me to consider that actually applied to the real world.	Yes	Checked	Unchecked	Checked	Checked	Unchecked	Checked	Unchecked	Checked	Checked	Checked
2019-20	11th	Suburban	Male	White		No	School	Individual	Yes	Optional	I feel like making the fair optional would increase the overall project quality. This is because the people who put very low effort wouldn't have to participate.	Optional	Some people are more competitive than others by nature	Unchecked	Unchecked	Unchecked	Checked	Unchecked	Unchecked	Unchecked	Checked	Checked	Unchecked		Unchecked	Unchecked	Unchecked	Unchecked	Unchecked	Checked	Unchecked	Unchecked	Unchecked	Unchecked	Unchecked		Yes		Yes	Checked	Unchecked	Unchecked	Unchecked	Unchecked	Unchecked	Unchecked	Unchecked	Checked	Unchecked
[truncated: 1,790 more rows]
[truncated: 26 more columns]
